# Supplementary material for: The 29.5 kb APOBEC3B Deletion Polymorphism Is Not Associated with Clinical Outcome of Breast Cancer
Source: PLoS One. 2016 Aug 23;11(8):e0161731. doi: 10.1371/journal.pone.0161731 (PMC4995039; doi:10.1371/journal.pone.0161731)
Supplement: S1 Table — (XLSX) [file pone.0161731.s002.xlsx]

## Sheet: S1_Table
S1 Table. Clinical data of all 1,756 breast cancer patients included in the study
ID	LNN	LNP	Advanced tamoxifen	Advanced chemotherapy	Type of Surgery	Age Primary Surgery	Age Recurrence	Menopausal Status at Primary Surgery	Tumor size	Nodal Status	Metastasis	Grade	Histology	ER status	PR status	ERBB2 status	Adjuvant Chemotherapy	Adjuvant hormonal therapy	APOBEC3B copynumber	OS indicator	tsurv1m	length of MFS	MFS indicator	length of PFS	PFS indicator	Type of response	Type of 1st line chemotherapy
1	Y	N	N	N	mastectomy	66	NA	post	pT1	N0	M0	Poor	ILC	Positive	Positive	Negative	No	No	2.37	0	NA	14	0	NA	NA	NA	NA
2	Y	N	N	N	lumpectomy	40	NA	pre	pT1	N0	M0	Poor	IDC	Positive	Positive	Negative	No	No	2.7	0	NA	150	0	NA	NA	NA	NA
3	Y	N	N	N	lumpectomy	44	NA	pre	pT2+unknown	N0	M0	Poor	IDC	Negative	NA	Negative	No	No	1.46	0	NA	85	0	NA	NA	NA	NA
4	Y	N	N	Y	lumpectomy	32	35.7098	pre	pT2+unknown	N0	M0	Poor	NA	Positive	Positive	Negative	No	No	2.45	1	25.2649	34	1	16.5257	1	SD>6c	CMF
5	Y	N	N	N	lumpectomy	40	NA	pre	pT2+unknown	N0	M0	Poor	IDC	Negative	Positive	Negative	No	No	3.35	0	NA	17	0	NA	NA	NA	NA
6	Y	N	N	N	lumpectomy	61	NA	post	pT1	N0	M0	Poor	IDC	Positive	Positive	NA	No	No	3.47	0	NA	133	0	NA	NA	NA	NA
7	Y	N	Y	N	mastectomy	73	76.4983	post	pT2+unknown	N0	M0	Poor	NA	Positive	Negative	Positive	No	No	2.02	1	46	35	1	17.2813	1	SD>6m	NA
8	Y	N	N	N	lumpectomy	72	NA	post	pT2+unknown	N0	M0	Good+Moderate	IDC	Positive	Positive	Negative	No	No	3.04	0	NA	87	0	NA	NA	NA	NA
9	Y	N	N	N	lumpectomy	51	NA	post	pT2+unknown	N0	M0	Poor	IDC	Negative	Negative	Negative	No	No	5.63	1	NA	76	0	NA	NA	NA	NA
10	Y	N	N	Y	lumpectomy	36	43.1376	pre	pT1	N0	M0	Poor	IDC	Positive	Positive	NA	No	No	3.04	1	32.4271	92	1	6.13963	0	PR	Anthracyclins
11	Y	N	N	N	mastectomy	79	NA	post	pT2+unknown	N0	M0	Poor	IDC	Positive	Positive	Negative	No	No	3.98	0	NA	18	1	NA	NA	NA	NA
12	Y	N	Y	N	mastectomy	67	68.9062	post	pT1	N0	M0	Poor	NA	Positive	Positive	Negative	No	No	1.56	1	48	14	1	15.4086	1	SD>6m	NA
13	Y	N	N	N	mastectomy	69	NA	post	pT1	N0	M0	Good+Moderate	IDC	Positive	Positive	Negative	No	No	1.99	0	NA	144	0	NA	NA	NA	NA
14	Y	N	N	N	lumpectomy	69	70.3929	post	pT1	N0	M0	NA	IDC	Negative	Negative	Positive	No	No	2.78	1	NA	14	1	NA	NA	NA	NA
15	Y	N	N	N	mastectomy	46	51.4743	pre	pT2+unknown	N0	M0	NA	IDC	Negative	Negative	Negative	No	No	3.9	1	NA	64	1	NA	NA	NA	NA
16	Y	N	N	N	lumpectomy	69	NA	post	pT2+unknown	N0	M0	Poor	IDC	Negative	Negative	Negative	No	No	0.53	0	NA	112	0	NA	NA	NA	NA
17	Y	N	N	Y	lumpectomy	43	44.8405	pre	pT1	N0	M0	Poor	IDC	Negative	Negative	Negative	No	No	1.61	1	5.55236	18	1	5.05955	1	SD<=6c	Anthracyclins
18	Y	N	N	N	mastectomy	56	NA	post	pT2+unknown	N0	M0	Poor	IDC	Negative	Negative	Negative	No	No	3.17	0	NA	47	1	NA	NA	NA	NA
19	Y	N	N	N	lumpectomy	51	NA	pre	pT1	N0	M0	NA	ILC	Positive	Positive	NA	No	No	2.78	0	NA	79	0	NA	NA	NA	NA
20	Y	N	N	N	mastectomy	60	NA	post	pT2+unknown	N0	M0	Poor	IDC	Negative	Negative	Negative	No	No	1.83	0	NA	51	0	NA	NA	NA	NA
21	Y	N	N	N	lumpectomy	38	NA	pre	pT1	N0	M0	NA	ILC	Negative	Negative	Negative	No	No	3.17	0	NA	71	0	NA	NA	NA	NA
22	Y	N	N	N	mastectomy	71	NA	post	pT3+pT4	N0	M0	Good+Moderate	IDC	Positive	NA	Negative	No	No	1.85	1	NA	67	0	NA	NA	NA	NA
23	Y	N	N	N	mastectomy	52	NA	pre	pT1	N0	M0	Good+Moderate	IDC	Positive	Positive	Negative	No	No	1.3	1	NA	114	1	NA	NA	NA	NA
24	Y	N	Y	N	mastectomy	40	45.1225	pre	pT2+unknown	N0	M0	Poor	IDC	Positive	Positive	Positive	No	No	2.96	1	36	57	1	10.2834	1	SD>6m	NA
25	Y	N	N	N	lumpectomy	51	NA	pre	pT1	N0	M0	Good+Moderate	IDC	Positive	Positive	NA	No	No	1.66	0	NA	63	0	NA	NA	NA	NA
26	Y	N	N	Y	lumpectomy	46	51.4689	pre	pT2+unknown	N0	M0	NA	IDC	Negative	Positive	Negative	No	No	3.21	1	19.5811	60	1	4.79671	1	PR	Anthracyclins
27	Y	N	N	N	mastectomy	58	NA	post	pT2+unknown	N0	M0	NA	IDC	Positive	Positive	Positive	No	No	3.44	0	NA	81	0	NA	NA	NA	NA
28	Y	N	N	N	lumpectomy	54	NA	pre	pT1	N0	M0	Good+Moderate	IDC	Positive	Positive	Negative	No	No	4.1	0	NA	163	0	NA	NA	NA	NA
29	Y	N	N	N	mastectomy	53	NA	post	pT1	N0	M0	Poor	NA	Positive	Positive	Positive	No	No	1.78	1	NA	72	1	NA	NA	NA	NA
30	Y	N	Y	N	lumpectomy	73	73.9603	post	pT2+unknown	N0	M0	Poor	IDC	Positive	Positive	Negative	No	No	3.19	1	18	8	1	1.80698	1	PD	NA
31	Y	N	N	N	lumpectomy	65	NA	post	pT1	N0	M0	Good+Moderate	NA	Positive	Positive	Negative	No	No	2.65	0	NA	48	0	NA	NA	NA	NA
32	Y	N	N	N	mastectomy	81	NA	post	pT2+unknown	N0	M0	NA	IDC	Negative	Negative	NA	No	No	1.33	0	NA	71	0	NA	NA	NA	NA
33	Y	N	N	N	mastectomy	44	NA	pre	pT1	N0	M0	Poor	IDC	Positive	Positive	NA	No	No	1.77	1	NA	24	0	NA	NA	NA	NA
34	Y	N	N	Y	lumpectomy	30	35.3895	pre	pT1	N0	M0	Good+Moderate	IDC	Positive	Positive	Negative	No	No	2.11	0	90.5791	60	1	5.44969	0	PR	Anthracyclins
35	Y	N	N	N	lumpectomy	61	NA	post	pT1	N0	M0	NA	IDC	Negative	Negative	Negative	No	No	2.54	0	NA	36	0	NA	NA	NA	NA
36	Y	N	N	N	lumpectomy	47	NA	pre	pT1	N0	M0	Poor	IDC	Negative	Negative	Positive	No	No	1.91	0	NA	34	0	NA	NA	NA	NA
37	Y	N	N	Y	mastectomy	40	42.8747	pre	pT2+unknown	N0	M0	Poor	IDC	Negative	Negative	Negative	No	No	2.53	1	31.2772	33	1	17.1786	0	PR	Anthracyclins
38	Y	N	N	N	lumpectomy	52	NA	post	pT1	N0	M0	Poor	IDC	Positive	NA	Negative	No	No	1.27	0	NA	93	0	NA	NA	NA	NA
39	Y	N	N	N	lumpectomy	60	NA	post	pT2+unknown	N0	M0	Poor	IDC	Positive	Positive	Negative	No	No	0.48	0	NA	161	0	NA	NA	NA	NA
40	Y	N	N	Y	mastectomy	38	39.4305	pre	pT1	N0	M0	Good+Moderate	IDC	Positive	Positive	Negative	No	No	1.29	1	11.6961	10	1	5.78234	1	PR	CMF
41	Y	N	N	N	lumpectomy	42	NA	pre	pT1	N0	M0	Poor	other	Positive	Positive	NA	No	No	2.86	0	NA	174	0	NA	NA	NA	NA
42	Y	N	N	N	lumpectomy	52	NA	pre	pT1	N0	M0	NA	IDC	Positive	Positive	Negative	No	No	1.58	0	NA	100	0	NA	NA	NA	NA
43	Y	N	N	Y	lumpectomy	52	54.6502	post	pT2+unknown	N0	M0	NA	IDC	Negative	Positive	NA	No	No	1.61	1	11.4004	29	1	6.6037	1	SD>6c	Anthracyclins
44	Y	N	Y	N	mastectomy	72	76.4709	post	pT2+unknown	N0	M0	NA	other	Positive	Positive	Negative	No	No	1.33	1	16	47	1	13.9959	1	SD>6m	NA
45	Y	N	N	N	lumpectomy	43	NA	pre	pT1	N0	M0	Good+Moderate	IDC	Negative	Negative	Negative	No	No	3.59	0	NA	87	0	NA	NA	NA	NA
46	Y	N	N	N	mastectomy	67	NA	post	pT1	N0	M0	NA	IDC	Positive	Positive	NA	No	No	2.57	0	NA	59	0	NA	NA	NA	NA
47	Y	N	N	N	mastectomy	67	NA	post	pT2+unknown	N0	M0	Good+Moderate	IDC	Negative	NA	Negative	No	No	4.36	0	NA	58	0	NA	NA	NA	NA
48	Y	N	N	Y	mastectomy	42	48.9227	pre	pT2+unknown	N0	M0	NA	IDC	Negative	Positive	NA	No	No	1.4	0	7.68788	77	1	6.86242	0	PR	CMF
49	Y	N	N	N	lumpectomy	44	NA	pre	pT1	N0	M0	Poor	NA	Positive	Positive	Negative	No	No	1.98	0	NA	220	0	NA	NA	NA	NA
50	Y	N	N	N	mastectomy	69	NA	post	pT1	N0	M0	NA	ILC	Positive	Positive	NA	No	No	0.98	0	NA	135	0	NA	NA	NA	NA
51	Y	N	N	Y	lumpectomy	44	53.514	pre	pT2+unknown	N0	M0	NA	IDC	Positive	Negative	Negative	No	No	4.42	1	4.53388	93	0	1.34702	1	PD	Anthracyclins
52	Y	N	N	N	mastectomy	66	NA	post	pT1	N0	M0	Poor	NA	Negative	Positive	Negative	No	No	5.26	0	NA	81	0	NA	NA	NA	NA
53	Y	N	N	N	lumpectomy	75	NA	post	pT2+unknown	N0	M0	Poor	IDC	Positive	Positive	Negative	No	No	2.01	1	NA	21	0	NA	NA	NA	NA
54	Y	N	N	N	lumpectomy	69	NA	post	pT1	N0	M0	NA	IDC	Positive	Positive	NA	No	No	2.9	0	NA	109	0	NA	NA	NA	NA
55	Y	N	N	N	lumpectomy	72	NA	post	pT1	N0	M0	Good+Moderate	IDC	Positive	Positive	Negative	No	No	1.72	0	NA	140	0	NA	NA	NA	NA
56	Y	N	N	Y	mastectomy	45	45.7687	pre	pT3+pT4	N0	M0	Good+Moderate	IDC	Negative	Negative	Negative	No	No	2.8	1	22.9651	4	1	1.41273	1	PD	Anthracyclins
57	Y	N	Y	N	mastectomy	45	47.8001	pre	pT2+unknown	N0	M0	Poor	IDC	Positive	Positive	NA	No	No	2.68	1	84	23	1	9.98768	1	SD>6m	NA
58	Y	N	N	N	lumpectomy	64	NA	post	pT1	N0	M0	Poor	NA	Positive	NA	NA	No	No	4.24	0	NA	44	0	NA	NA	NA	NA
59	Y	N	N	N	lumpectomy	50	NA	pre	pT2+unknown	N0	M0	NA	NA	Positive	Positive	NA	No	No	3.82	0	NA	66	0	NA	NA	NA	NA
60	Y	N	Y	N	mastectomy	64	66.5927	post	pT2+unknown	N0	M0	Poor	NA	Positive	Positive	Negative	No	No	2.4	1	92	25	1	25.0678	1	SD>6m	NA
61	Y	N	N	N	mastectomy	70	NA	post	pT1	N0	M0	Good+Moderate	IDC	Positive	Positive	Negative	No	No	1.92	1	NA	102	0	NA	NA	NA	NA
62	Y	N	N	N	lumpectomy	29	NA	pre	pT2+unknown	N0	M0	Good+Moderate	IDC	Positive	Negative	Negative	No	No	0.54	1	NA	11	1	NA	NA	NA	NA
63	Y	N	N	N	mastectomy	68	NA	post	pT2+unknown	N0	M0	NA	other	Negative	Negative	Negative	No	No	1.56	0	NA	53	0	NA	NA	NA	NA
64	Y	N	N	N	lumpectomy	72	NA	post	pT2+unknown	N0	M0	Poor	NA	Negative	Negative	Negative	No	No	2.78	0	NA	105	0	NA	NA	NA	NA
65	Y	N	N	N	lumpectomy	45	NA	pre	pT2+unknown	N0	M0	NA	IDC	Negative	Positive	Negative	No	No	1.96	0	NA	217	0	NA	NA	NA	NA
66	Y	N	N	N	lumpectomy	52	NA	pre	pT1	N0	M0	Poor	NA	Positive	Positive	NA	No	No	3.19	0	NA	67	0	NA	NA	NA	NA
67	Y	N	N	N	mastectomy	69	NA	post	pT1	N0	M0	Good+Moderate	IDC	Positive	Positive	Negative	No	No	2.82	1	NA	192	0	NA	NA	NA	NA
68	Y	N	N	N	mastectomy	51	NA	pre	pT3+pT4	N0	M0	Good+Moderate	IDC	Negative	Negative	Positive	No	No	3.47	0	NA	83	0	NA	NA	NA	NA
69	Y	N	N	N	mastectomy	71	NA	post	pT2+unknown	N0	M0	Poor	IDC	Positive	Positive	NA	No	No	1.95	1	NA	4	0	NA	NA	NA	NA
70	Y	N	N	N	lumpectomy	44	NA	pre	pT2+unknown	N0	M0	Poor	IDC	Positive	Positive	NA	No	No	1.88	0	NA	182	0	NA	NA	NA	NA
71	Y	N	N	N	mastectomy	44	NA	pre	pT1	N0	M0	NA	ILC	Positive	Positive	Negative	No	No	3.33	0	NA	190	0	NA	NA	NA	NA
72	Y	N	N	N	lumpectomy	71	NA	post	pT1	N0	M0	Good+Moderate	IDC	Positive	Positive	Negative	No	No	3.42	0	NA	142	0	NA	NA	NA	NA
73	Y	N	N	N	lumpectomy	51	NA	pre	pT1	N0	M0	Poor	NA	Positive	Positive	NA	No	No	1.54	0	NA	170	0	NA	NA	NA	NA
74	Y	N	N	N	mastectomy	65	NA	post	pT1	N0	M0	Good+Moderate	NA	Positive	NA	Positive	No	No	1.87	0	NA	84	0	NA	NA	NA	NA
75	Y	N	N	N	mastectomy	73	NA	post	pT2+unknown	N0	M0	NA	ILC	Positive	Positive	Negative	No	No	1.77	0	NA	123	0	NA	NA	NA	NA
76	Y	N	Y	N	lumpectomy	51	53.922	post	pT2+unknown	N0	M0	Poor	IDC	Positive	Positive	NA	No	No	1.99	1	28	46	1	1.1499	1	PD	NA
77	Y	N	N	N	lumpectomy	66	NA	post	pT2+unknown	N0	M0	Good+Moderate	IDC	Positive	Positive	Negative	No	No	1.61	1	NA	106	0	NA	NA	NA	NA
78	Y	N	N	N	mastectomy	40	50.1218	pre	pT2+unknown	N0	M0	Good+Moderate	NA	Negative	Positive	Negative	No	No	3.26	1	NA	23	0	NA	NA	NA	NA
79	Y	N	N	N	lumpectomy	68	NA	post	pT1	N0	M0	Poor	IDC	Positive	Negative	NA	No	No	3.57	0	NA	86	0	NA	NA	NA	NA
80	Y	N	N	N	lumpectomy	54	NA	pre	pT1	N0	M0	Poor	IDC	Positive	Positive	NA	No	No	2.11	1	NA	76	1	NA	NA	NA	NA
81	Y	N	N	N	lumpectomy	58	NA	post	pT2+unknown	N0	M0	NA	other	Negative	Positive	Negative	No	No	1.41	0	NA	140	0	NA	NA	NA	NA
82	Y	N	N	N	lumpectomy	71	NA	post	pT2+unknown	N0	M0	NA	IDC	Positive	Positive	Negative	No	No	2.9	0	NA	169	0	NA	NA	NA	NA
83	Y	N	N	N	lumpectomy	47	NA	post	pT1	N0	M0	Poor	IDC	Positive	Positive	Negative	No	No	1.58	0	NA	128	0	NA	NA	NA	NA
84	Y	N	Y	N	mastectomy	39	49.4949	pre	pT2+unknown	N0	M0	NA	IDC	Positive	Positive	Negative	No	No	2.33	0	51	119	1	48	1	SD>6m	NA
85	Y	N	N	N	lumpectomy	37	NA	pre	pT1	N0	M0	Good+Moderate	NA	Positive	Positive	Negative	No	No	3.06	0	NA	166	0	NA	NA	NA	NA
86	Y	N	N	N	lumpectomy	57	NA	post	pT1	N0	M0	Poor	IDC	Positive	Positive	Negative	No	No	3.06	0	NA	11	0	NA	NA	NA	NA
87	Y	N	N	N	lumpectomy	46	NA	pre	pT1	N0	M0	Good+Moderate	IDC	Positive	Positive	Negative	No	No	2.9	0	NA	122	0	NA	NA	NA	NA
88	Y	N	N	N	lumpectomy	64	NA	post	pT1	N0	M0	NA	IDC	Positive	Positive	Negative	No	No	2.02	0	NA	53	0	NA	NA	NA	NA
89	Y	N	N	N	lumpectomy	34	NA	pre	pT2+unknown	N0	M0	Poor	IDC	Negative	Negative	NA	No	No	0	1	NA	101	1	NA	NA	NA	NA
90	Y	N	N	N	lumpectomy	73	NA	post	pT1	N0	M0	NA	IDC	Positive	Negative	Positive	No	No	3.69	0	NA	110	0	NA	NA	NA	NA
91	Y	N	N	N	lumpectomy	46	NA	pre	pT1	N0	M0	NA	other	Negative	Positive	NA	No	No	1.57	0	NA	55	0	NA	NA	NA	NA
92	Y	N	N	Y	lumpectomy	40	43.885	pre	pT1	N0	M0	NA	IDC	Positive	Negative	Negative	No	No	1.11	1	12.8131	38	1	2.52977	1	PD	Anthracyclins
93	Y	N	N	N	lumpectomy	30	NA	pre	pT2+unknown	N0	M0	NA	IDC	Positive	Positive	NA	No	No	4.04	0	NA	66	0	NA	NA	NA	NA
94	Y	N	N	N	lumpectomy	39	NA	pre	pT1	N0	M0	Poor	IDC	Positive	Positive	NA	No	No	3	0	NA	146	0	NA	NA	NA	NA
95	Y	N	Y	N	mastectomy	41	44.3285	pre	pT2+unknown	N0	M0	NA	NA	Positive	Positive	Negative	No	No	0.53	1	33	33	1	2.2998	1	PD	NA
96	Y	N	N	N	lumpectomy	47	NA	pre	pT1	N0	M0	Poor	IDC	Negative	Positive	NA	No	No	3.1	0	NA	104	0	NA	NA	NA	NA
97	Y	N	N	N	mastectomy	43	NA	pre	pT2+unknown	N0	M0	NA	IDC	Negative	Positive	Positive	No	No	3.33	0	NA	173	0	NA	NA	NA	NA
98	Y	N	N	N	lumpectomy	76	NA	post	pT2+unknown	N0	M0	NA	ILC	Positive	Positive	Negative	No	No	3.98	0	NA	122	0	NA	NA	NA	NA
99	Y	N	Y	N	mastectomy	66	71.2772	post	pT1	N0	M0	Poor	NA	Positive	Positive	Negative	No	No	2.99	0	25	60	1	10.6119	1	SD>6m	NA
100	Y	N	N	Y	mastectomy	56	58.2615	post	pT2+unknown	N0	M0	Poor	IDC	Negative	Positive	Positive	No	No	3.63	1	9.49487	23	1	2.06982	1	PD	Anthracyclins
101	Y	N	N	N	lumpectomy	37	NA	pre	pT2+unknown	N0	M0	Poor	IDC	Positive	Positive	Negative	No	No	2.92	0	NA	60	0	NA	NA	NA	NA
102	Y	N	N	N	mastectomy	64	NA	post	pT1	N0	M0	NA	ILC	Positive	Positive	Negative	No	No	3.52	0	NA	176	0	NA	NA	NA	NA
103	Y	N	N	Y	lumpectomy	32	33.7303	pre	pT2+unknown	N0	M0	Poor	NA	Positive	Negative	Negative	No	No	1.88	1	47.6715	19	1	4.89528	1	SD>6c	Anthracyclins
104	Y	N	Y	N	mastectomy	61	69.5031	post	pT2+unknown	N0	M0	Poor	NA	Positive	Positive	Negative	No	No	1.25	1	4	91	1	1.18275	0	PD	NA
105	Y	N	N	N	lumpectomy	36	NA	pre	pT2+unknown	N0	M0	NA	IDC	Negative	Negative	Negative	No	No	2.18	0	NA	207	0	NA	NA	NA	NA
106	Y	N	N	N	lumpectomy	50	NA	pre	pT2+unknown	N0	M0	Poor	IDC	Negative	Negative	Negative	No	No	3.54	1	NA	123	1	NA	NA	NA	NA
107	Y	N	N	N	lumpectomy	43	NA	pre	pT1	N0	M0	Poor	IDC	Negative	Negative	Negative	No	No	2.52	0	NA	149	0	NA	NA	NA	NA
108	Y	N	N	N	lumpectomy	53	NA	post	pT1	N0	M0	Good+Moderate	IDC	Negative	Negative	NA	No	No	2.39	0	NA	58	0	NA	NA	NA	NA
109	Y	N	N	N	lumpectomy	57	NA	pre	pT1	N0	M0	Poor	ILC	Positive	NA	Negative	No	No	1.73	0	NA	29	0	NA	NA	NA	NA
110	Y	N	N	N	lumpectomy	65	NA	post	pT1	N0	M0	Poor	IDC	Positive	NA	Negative	No	No	2.61	0	NA	60	0	NA	NA	NA	NA
111	Y	N	N	N	lumpectomy	43	NA	pre	pT1	N0	M0	Poor	IDC	Positive	Positive	NA	No	No	1.66	0	NA	195	0	NA	NA	NA	NA
112	Y	N	Y	N	lumpectomy	43	45.7166	pre	pT1	N0	M0	Poor	IDC	Positive	Positive	Negative	No	No	1.58	1	53	28	1	3.94251	1	PD	NA
113	Y	N	Y	N	lumpectomy	37	38.8118	pre	pT2+unknown	N0	M0	NA	NA	Positive	Positive	Negative	No	No	2.76	1	40	19	1	6.57084	1	PR	NA
114	Y	N	N	N	mastectomy	44	NA	pre	pT2+unknown	N0	M0	Poor	IDC	Positive	Positive	Negative	No	No	2.08	0	NA	228	0	NA	NA	NA	NA
115	Y	N	N	N	lumpectomy	61	NA	post	pT1	N0	M0	Good+Moderate	other	Positive	Positive	Negative	No	No	1.82	0	NA	152	0	NA	NA	NA	NA
116	Y	N	N	N	mastectomy	32	35.0335	pre	pT2+unknown	N0	M0	NA	ILC	Negative	Negative	Negative	No	No	1.39	1	NA	24	1	NA	NA	NA	NA
117	Y	N	N	N	lumpectomy	44	NA	pre	pT3+pT4	N0	M0	Poor	IDC	Positive	Positive	Negative	No	No	3.44	0	NA	194	0	NA	NA	NA	NA
118	Y	N	Y	N	lumpectomy	52	57.0075	pre	pT1	N0	M0	Poor	IDC	Positive	Positive	NA	No	No	1	0	105	49	1	50.0041	1	SD>6m	NA
119	Y	N	N	N	mastectomy	58	59.1841	post	pT2+unknown	N0	M0	Poor	other	Negative	Negative	Negative	No	No	2.13	1	NA	9	1	NA	NA	NA	NA
120	Y	N	N	N	mastectomy	71	NA	post	pT2+unknown	N0	M0	Poor	IDC	Negative	Negative	Negative	No	No	2.92	0	NA	215	0	NA	NA	NA	NA
121	Y	N	N	N	lumpectomy	58	NA	post	pT2+unknown	N0	M0	Poor	IDC	Negative	Negative	Negative	No	No	5.22	0	NA	102	0	NA	NA	NA	NA
122	Y	N	N	Y	lumpectomy	43	45.2567	post	pT2+unknown	N0	M0	Poor	IDC	Positive	Positive	Negative	No	No	1.31	1	28.4846	19	1	0.657084	1	PD	Anthracyclins
123	Y	N	N	N	lumpectomy	44	NA	pre	pT2+unknown	N0	M0	NA	other	Positive	NA	NA	No	No	3.19	0	NA	156	0	NA	NA	NA	NA
124	Y	N	N	N	lumpectomy	46	NA	pre	pT2+unknown	N0	M0	Poor	other	Positive	Positive	Negative	No	No	0.92	0	NA	116	0	NA	NA	NA	NA
125	Y	N	Y	N	mastectomy	50	54.6968	pre	pT1	N0	M0	Poor	IDC	Positive	Positive	Negative	No	No	0	0	111	45	1	2.33265	1	PD	NA
126	Y	N	N	Y	lumpectomy	44	46.5352	pre	pT1	N0	M0	NA	ILC	Positive	Positive	Negative	No	No	3.19	1	13.5688	29	1	9.8193	0	SD>6c	Anthracyclins
127	Y	N	N	N	lumpectomy	49	NA	pre	pT1	N0	M0	Poor	IDC	Positive	NA	NA	No	No	1.25	0	NA	110	0	NA	NA	NA	NA
128	Y	N	N	N	lumpectomy	62	NA	post	pT1	N0	M0	Poor	IDC	Positive	Positive	Negative	No	No	1.41	0	NA	220	0	NA	NA	NA	NA
129	Y	N	N	N	mastectomy	37	NA	pre	pT1	N0	M0	Poor	IDC	Positive	NA	Negative	No	No	2.52	0	NA	227	0	NA	NA	NA	NA
130	Y	N	N	N	lumpectomy	49	NA	pre	pT2+unknown	N0	M0	Good+Moderate	IDC	Positive	Positive	Negative	No	No	2.5	1	NA	107	1	NA	NA	NA	NA
131	Y	N	N	N	lumpectomy	50	NA	pre	pT2+unknown	N0	M0	Poor	IDC	Positive	Positive	NA	No	No	3.37	1	NA	74	1	NA	NA	NA	NA
132	Y	N	N	N	mastectomy	66	NA	post	pT2+unknown	N0	M0	Poor	NA	Negative	Negative	NA	No	No	2.57	1	NA	25	0	NA	NA	NA	NA
133	Y	N	Y	N	mastectomy	40	43.1677	pre	pT2+unknown	N0	M0	NA	IDC	Positive	Positive	NA	No	No	4.21	1	158	33	1	4.59959	1	SD<=6m	NA
134	Y	N	Y	N	lumpectomy	71	77.6865	post	pT2+unknown	N0	M0	NA	IDC	Positive	Positive	Negative	No	No	2.95	0	10	73	1	9.62628	0	SD>6m	NA
135	Y	N	N	N	lumpectomy	70	NA	post	pT2+unknown	N0	M0	Poor	NA	Positive	NA	Negative	No	No	2.98	0	NA	4	0	NA	NA	NA	NA
136	Y	N	N	N	mastectomy	73	NA	post	pT2+unknown	N0	M0	NA	IDC	Negative	Negative	Positive	No	No	2.78	0	NA	51	0	NA	NA	NA	NA
137	Y	N	N	N	mastectomy	64	NA	post	pT2+unknown	N0	M0	Poor	IDC	Positive	Negative	NA	No	No	2.56	0	NA	245	0	NA	NA	NA	NA
138	Y	N	N	N	lumpectomy	51	NA	post	pT1	N0	M0	Poor	NA	Positive	NA	NA	No	No	3.15	0	NA	132	0	NA	NA	NA	NA
139	Y	N	N	N	lumpectomy	68	NA	post	pT1	N0	M0	Poor	IDC	Positive	NA	Negative	No	No	2.4	0	NA	119	0	NA	NA	NA	NA
140	Y	N	N	N	lumpectomy	46	NA	pre	pT1	N0	M0	Good+Moderate	IDC	Positive	NA	Negative	No	No	2.66	0	NA	111	0	NA	NA	NA	NA
141	Y	N	N	N	lumpectomy	57	NA	post	pT1	N0	M0	Poor	IDC	Negative	Negative	NA	No	No	2.74	1	NA	22	1	NA	NA	NA	NA
142	Y	N	N	N	lumpectomy	62	NA	post	pT1	N0	M0	Poor	IDC	Negative	NA	Negative	No	No	5.01	0	NA	199	0	NA	NA	NA	NA
143	Y	N	N	N	lumpectomy	42	NA	pre	pT2+unknown	N0	M0	Poor	IDC	Negative	Negative	Positive	No	No	3.93	1	NA	32	1	NA	NA	NA	NA
144	Y	N	N	N	lumpectomy	44	50.7844	pre	pT1	N0	M0	Poor	NA	Positive	NA	Negative	No	No	3.62	1	NA	74	1	NA	NA	NA	NA
145	Y	N	N	N	mastectomy	68	NA	post	pT1	N0	M0	Poor	IDC	Positive	Positive	Negative	No	No	4.18	1	NA	39	0	NA	NA	NA	NA
146	Y	N	N	Y	mastectomy	58	60.8433	post	pT2+unknown	N0	M0	Poor	IDC	Positive	Positive	Negative	No	No	2.63	1	42.8419	32	1	8.63655	0	CR	Anthracyclins
147	Y	N	N	N	mastectomy	49	NA	post	pT2+unknown	N0	M0	Good+Moderate	IDC	Negative	Negative	Positive	No	No	1.56	0	NA	130	0	NA	NA	NA	NA
148	Y	N	N	Y	lumpectomy	50	51.9562	post	pT2+unknown	N0	M0	Poor	IDC	Negative	Negative	Negative	No	No	1.46	1	32.3614	13	1	18.46	0	SD>6c	Anthracyclins
149	Y	N	N	N	lumpectomy	48	NA	pre	pT2+unknown	N0	M0	Poor	IDC	Positive	Positive	Negative	No	No	3.77	0	NA	121	0	NA	NA	NA	NA
150	Y	N	Y	N	mastectomy	70	72.742	post	pT1	N0	M0	NA	NA	Positive	Positive	Negative	No	No	1.98	1	32	29	1	18.2998	1	SD>6m	NA
151	Y	N	N	N	mastectomy	61	NA	post	pT2+unknown	N0	M0	Good+Moderate	IDC	Positive	Negative	NA	No	No	1.63	0	NA	51	0	NA	NA	NA	NA
152	Y	N	N	N	mastectomy	73	NA	post	pT1	N0	M0	NA	IDC	Positive	Positive	Negative	No	No	2.23	1	NA	116	0	NA	NA	NA	NA
153	Y	N	Y	N	mastectomy	50	58.0068	pre	pT2+unknown	N0	M0	NA	IDC	Positive	Positive	NA	No	No	3.72	1	39	94	1	19.9096	1	SD>6m	NA
154	Y	N	N	N	mastectomy	48	NA	pre	pT1	N0	M0	Good+Moderate	NA	Positive	Positive	Negative	No	No	3.02	1	NA	31	1	NA	NA	NA	NA
155	Y	N	N	N	lumpectomy	43	NA	pre	pT1	N0	M0	Poor	IDC	Positive	Positive	Negative	No	No	2.37	0	NA	26	1	NA	NA	NA	NA
156	Y	N	N	N	mastectomy	47	NA	pre	pT1	N0	M0	Poor	IDC	Positive	Positive	Negative	No	No	3.77	0	NA	193	0	NA	NA	NA	NA
157	Y	N	N	N	lumpectomy	29	NA	pre	pT2+unknown	N0	M0	Poor	IDC	Positive	Negative	Negative	No	No	2.11	0	NA	193	1	NA	NA	NA	NA
158	Y	N	N	N	mastectomy	80	NA	post	pT1	N0	M0	Poor	IDC	Positive	Positive	Negative	No	No	1.96	1	NA	67	0	NA	NA	NA	NA
159	Y	N	Y	N	mastectomy	53	65.681	pre	pT2+unknown	N0	M0	NA	NA	Positive	Positive	Negative	No	No	3.57	0	23	146	1	14.0288	1	SD>6m	NA
160	Y	N	N	N	lumpectomy	79	NA	post	pT1	N0	M0	Poor	IDC	Positive	Negative	Positive	No	No	3.4	0	NA	133	0	NA	NA	NA	NA
161	Y	N	N	N	mastectomy	60	NA	post	pT2+unknown	N0	M0	Poor	NA	Positive	NA	Negative	No	No	4.07	0	NA	107	0	NA	NA	NA	NA
162	Y	N	N	Y	mastectomy	27	29.4593	pre	pT2+unknown	N0	M0	Poor	NA	Negative	Negative	NA	No	No	3.64	1	16.0657	25	1	6.57084	1	PR	CMF
163	Y	N	N	N	lumpectomy	53	NA	post	pT1	N0	M0	NA	ILC	Positive	Positive	Negative	No	No	3.4	0	NA	185	0	NA	NA	NA	NA
164	Y	N	N	N	lumpectomy	74	NA	post	pT1	N0	M0	NA	IDC	Positive	Positive	Negative	No	No	3.82	1	NA	70	0	NA	NA	NA	NA
165	Y	N	N	N	lumpectomy	62	NA	post	pT1	N0	M0	Poor	IDC	Negative	NA	Negative	No	No	2.21	0	NA	90	0	NA	NA	NA	NA
166	Y	N	N	N	lumpectomy	38	NA	pre	pT1	N0	M0	Poor	IDC	Negative	Negative	Negative	No	No	1.82	1	NA	24	0	NA	NA	NA	NA
167	Y	N	N	N	mastectomy	77	NA	post	pT2+unknown	N0	M0	NA	other	Positive	Positive	NA	No	No	1.31	0	NA	36	0	NA	NA	NA	NA
168	Y	N	N	N	lumpectomy	45	NA	pre	pT1	N0	M0	Good+Moderate	IDC	Positive	Positive	Negative	No	No	2.59	0	NA	53	0	NA	NA	NA	NA
169	Y	N	Y	N	lumpectomy	26	29.2183	pre	pT1	N0	M0	Good+Moderate	IDC	Positive	Positive	Positive	No	No	2.52	1	2	24	1	2.39836	1	PD	NA
170	Y	N	Y	N	mastectomy	66	71.0883	post	pT2+unknown	N0	M0	NA	ILC	Positive	Positive	Negative	No	No	2.43	0	40	49	1	27.5318	1	SD>6m	NA
171	Y	N	N	N	lumpectomy	65	NA	post	pT1	N0	M0	Good+Moderate	IDC	Positive	Negative	Negative	No	No	6	0	NA	136	0	NA	NA	NA	NA
172	Y	N	N	N	mastectomy	61	NA	post	pT1	N0	M0	Good+Moderate	IDC	Positive	Positive	Negative	No	No	3.47	0	NA	225	0	NA	NA	NA	NA
173	Y	N	N	N	lumpectomy	40	NA	pre	pT1	N0	M0	Good+Moderate	other	Negative	Positive	NA	No	No	2.23	0	NA	137	0	NA	NA	NA	NA
174	Y	N	N	Y	lumpectomy	27	28.7776	pre	pT2+unknown	N0	M0	Poor	NA	Negative	Negative	Negative	No	No	1.86	1	14.4558	11	1	7.0924	0	PR	CMF
175	Y	N	N	N	lumpectomy	37	NA	pre	pT1	N0	M0	Poor	IDC	Negative	Negative	Negative	No	No	1.06	1	NA	227	0	NA	NA	NA	NA
176	Y	N	N	N	lumpectomy	39	NA	pre	pT1	N0	M0	Poor	IDC	Negative	NA	Positive	No	No	3.21	0	NA	162	0	NA	NA	NA	NA
177	Y	N	N	N	mastectomy	50	NA	post	pT1	N0	M0	Good+Moderate	IDC	Negative	Negative	Positive	No	No	2.61	0	NA	96	0	NA	NA	NA	NA
178	Y	N	N	N	lumpectomy	39	NA	pre	pT1	N0	M0	NA	IDC	Negative	Negative	NA	No	No	0	0	NA	143	0	NA	NA	NA	NA
179	Y	N	Y	N	mastectomy	59	62.935	post	pT2+unknown	N0	M0	Poor	IDC	Positive	Positive	Negative	No	No	2.46	1	29	38	1	28.9446	1	SD>6m	NA
180	Y	N	N	N	mastectomy	33	NA	pre	pT2+unknown	N0	M0	Poor	IDC	Negative	Negative	NA	No	No	3.44	0	NA	95	0	NA	NA	NA	NA
181	Y	N	N	N	mastectomy	45	NA	pre	pT2+unknown	N0	M0	NA	IDC	Negative	Positive	NA	No	No	1.66	0	NA	16	1	NA	NA	NA	NA
182	Y	N	N	N	mastectomy	35	NA	pre	pT3+pT4	N0	M0	NA	IDC	Negative	Negative	NA	No	No	2.78	0	NA	33	0	NA	NA	NA	NA
183	Y	N	N	N	lumpectomy	51	NA	pre	pT2+unknown	N0	M0	Poor	IDC	Positive	Positive	Positive	No	No	4.01	1	NA	170	1	NA	NA	NA	NA
184	Y	N	N	N	lumpectomy	61	NA	post	pT1	N0	M0	Poor	IDC	Positive	Negative	Negative	No	No	1.46	0	NA	124	0	NA	NA	NA	NA
185	Y	N	N	N	lumpectomy	61	NA	post	pT1	N0	M0	Good+Moderate	IDC	Positive	Negative	NA	No	No	3.28	0	NA	74	0	NA	NA	NA	NA
186	Y	N	N	Y	lumpectomy	47	50.2779	pre	pT1	N0	M0	Poor	IDC	Positive	Positive	Positive	No	No	2.85	1	13.5359	30	1	11.039	1	SD>6c	CMF
187	Y	N	N	N	lumpectomy	69	NA	post	pT1	N0	M0	Poor	IDC	Positive	Negative	NA	No	No	1.81	0	NA	147	0	NA	NA	NA	NA
188	Y	N	N	N	mastectomy	59	NA	post	pT2+unknown	N0	M0	Poor	IDC	Negative	NA	NA	No	No	2.96	0	NA	54	0	NA	NA	NA	NA
189	Y	N	N	N	mastectomy	45	NA	pre	pT2+unknown	N0	M0	NA	IDC	Positive	Positive	NA	No	No	1.42	0	NA	174	0	NA	NA	NA	NA
190	Y	N	N	N	mastectomy	28	NA	pre	pT2+unknown	N0	M0	Good+Moderate	IDC	Negative	Positive	Positive	No	No	2.86	0	NA	152	0	NA	NA	NA	NA
191	Y	N	N	N	lumpectomy	62	NA	post	pT1	N0	M0	Poor	IDC	Positive	Positive	Negative	No	No	1.55	0	NA	118	0	NA	NA	NA	NA
192	Y	N	Y	N	lumpectomy	48	53.1964	pre	pT1	N0	M0	NA	IDC	Positive	Positive	Positive	No	No	1.64	1	58	57	1	8.50924	1	SD>6m	NA
193	Y	N	N	N	lumpectomy	30	NA	pre	pT1	N0	M0	NA	IDC	Positive	Negative	NA	No	No	1.91	0	NA	122	0	NA	NA	NA	NA
194	Y	N	N	N	mastectomy	52	NA	pre	pT2+unknown	N0	M0	NA	IDC	Positive	Positive	Negative	No	No	1.17	0	NA	188	0	NA	NA	NA	NA
195	Y	N	N	N	mastectomy	51	NA	pre	pT1	N0	M0	Poor	IDC	Positive	Positive	Positive	No	No	2.96	1	NA	176	0	NA	NA	NA	NA
196	Y	N	N	N	mastectomy	77	NA	post	pT2+unknown	N0	M0	Poor	NA	Positive	Positive	NA	No	No	1.37	1	NA	49	0	NA	NA	NA	NA
197	Y	N	N	N	mastectomy	51	NA	pre	pT2+unknown	N0	M0	Poor	IDC	Positive	Negative	Positive	No	No	2.47	1	NA	13	1	NA	NA	NA	NA
198	Y	N	N	N	mastectomy	78	NA	post	pT2+unknown	N0	M0	Poor	IDC	Positive	Positive	Negative	No	No	3.21	1	NA	69	0	NA	NA	NA	NA
199	Y	N	N	N	mastectomy	63	NA	post	pT2+unknown	N0	M0	Poor	NA	Positive	Negative	Negative	No	No	2.47	0	NA	143	0	NA	NA	NA	NA
200	Y	N	N	N	lumpectomy	35	NA	pre	pT2+unknown	N0	M0	Poor	NA	Negative	Negative	NA	No	No	2.86	1	NA	44	1	NA	NA	NA	NA
201	Y	N	N	N	mastectomy	79	NA	post	pT2+unknown	N0	M0	Good+Moderate	NA	Positive	Positive	Negative	No	No	2.13	0	NA	98	0	NA	NA	NA	NA
202	Y	N	N	N	lumpectomy	49	NA	post	pT1	N0	M0	Good+Moderate	NA	Negative	Negative	Positive	No	No	3.24	0	NA	168	0	NA	NA	NA	NA
203	Y	N	Y	N	mastectomy	36	40.7584	pre	pT2+unknown	N0	M0	Good+Moderate	IDC	Positive	Positive	Negative	No	No	4.07	1	34	48	1	20.1725	1	SD>6m	NA
204	Y	N	N	N	lumpectomy	50	NA	pre	pT1	N0	M0	Good+Moderate	IDC	Positive	Positive	Negative	No	No	0.82	0	NA	137	0	NA	NA	NA	NA
205	Y	N	N	N	lumpectomy	27	NA	pre	pT2+unknown	N0	M0	Poor	IDC	Positive	Positive	Negative	No	No	3.49	0	NA	276	0	NA	NA	NA	NA
206	Y	N	N	N	lumpectomy	60	NA	post	pT1	N0	M0	Poor	IDC	Positive	Positive	NA	No	No	1.95	0	NA	254	0	NA	NA	NA	NA
207	Y	N	N	N	lumpectomy	69	NA	post	pT2+unknown	N0	M0	NA	IDC	Positive	Positive	Positive	No	No	2.07	1	NA	7	1	NA	NA	NA	NA
208	Y	N	Y	N	mastectomy	69	69.9849	post	pT1	N0	M0	NA	ILC	Positive	Positive	Negative	No	No	0.57	1	41	5	1	4.04107	1	PD	NA
209	Y	N	N	N	mastectomy	46	NA	pre	pT1	N0	M0	Poor	IDC	Positive	Positive	Negative	No	No	1.95	1	NA	10	1	NA	NA	NA	NA
210	Y	N	Y	N	lumpectomy	73	79.7317	post	pT2+unknown	N0	M0	Poor	ILC	Positive	Positive	NA	No	No	2.54	0	83	158	0	49.7084	1	PR	NA
211	Y	N	N	N	lumpectomy	45	NA	pre	pT1	N0	M0	Poor	NA	Positive	Positive	Negative	No	No	1.92	0	NA	85	0	NA	NA	NA	NA
212	Y	N	Y	N	lumpectomy	54	64.5229	post	pT1	N0	M0	Poor	IDC	Positive	Negative	NA	No	No	3.29	0	10	123	1	10.0862	0	SD>6m	NA
213	Y	N	N	N	mastectomy	53	NA	pre	pT2+unknown	N0	M0	NA	IDC	Positive	Positive	Negative	No	No	2.44	1	NA	10	0	NA	NA	NA	NA
214	Y	N	N	Y	mastectomy	57	60.386	post	pT2+unknown	N0	M0	NA	IDC	Negative	Negative	Negative	No	No	2.76	1	3.28542	34	1	1.41273	1	PD	Anthracyclins
215	Y	N	N	N	lumpectomy	83	NA	post	pT2+unknown	N0	M0	Good+Moderate	NA	Positive	Positive	Negative	No	No	1.69	0	NA	105	0	NA	NA	NA	NA
216	Y	N	N	N	lumpectomy	60	NA	post	pT2+unknown	N0	M0	Poor	NA	Negative	Negative	Negative	No	No	5.04	0	NA	103	0	NA	NA	NA	NA
217	Y	N	N	Y	lumpectomy	44	48.2519	pre	pT1	N0	M0	Poor	IDC	Negative	Negative	Negative	No	No	1.71	1	53.6181	39	1	9.68788	0	NA	Anthracyclins
218	Y	N	N	N	lumpectomy	70	73.4949	post	pT2+unknown	N0	M0	NA	NA	Negative	Positive	Negative	No	No	2.98	1	NA	37	1	NA	NA	NA	NA
219	Y	N	N	N	mastectomy	68	NA	post	pT1	N0	M0	Good+Moderate	IDC	Positive	Negative	NA	No	No	3.57	0	NA	124	0	NA	NA	NA	NA
220	Y	N	N	Y	mastectomy	51	54.2779	pre	pT1	N0	M0	Poor	NA	Positive	Positive	Negative	No	No	2.66	1	22.078	36	1	12.9733	0	PR	Anthracyclins
221	Y	N	N	N	mastectomy	57	NA	post	pT2+unknown	N0	M0	Poor	NA	Positive	Negative	Positive	No	No	2.5	1	NA	95	1	NA	NA	NA	NA
222	Y	N	N	Y	lumpectomy	47	52.8159	pre	pT1	N0	M0	NA	IDC	Positive	Positive	Negative	No	No	3.41	1	51.0226	64	1	6.17248	0	PR	Anthracyclins
223	Y	N	N	N	lumpectomy	53	NA	post	pT2+unknown	N0	M0	Poor	IDC	Negative	Negative	Negative	No	No	3.19	1	NA	16	1	NA	NA	NA	NA
224	Y	N	N	N	lumpectomy	66	NA	post	pT2+unknown	N0	M0	Poor	IDC	Positive	Positive	Negative	No	No	3.06	0	NA	163	0	NA	NA	NA	NA
225	Y	N	N	N	lumpectomy	64	NA	post	pT1	N0	M0	NA	ILC	Positive	Positive	Negative	No	No	2.78	0	NA	83	0	NA	NA	NA	NA
226	Y	N	Y	N	mastectomy	52	58.371	pre	pT2+unknown	N0	M0	Good+Moderate	IDC	Positive	Negative	Negative	No	No	1.67	1	41	70	1	18.9897	1	SD>6m	NA
227	Y	N	N	N	lumpectomy	45	NA	pre	pT2+unknown	N0	M0	Poor	IDC	Positive	Positive	Negative	No	No	1.26	1	NA	47	1	NA	NA	NA	NA
228	Y	N	N	N	mastectomy	78	NA	post	pT3+pT4	N0	M0	NA	ILC	Positive	Negative	NA	No	No	2.12	0	NA	90	0	NA	NA	NA	NA
229	Y	N	N	Y	mastectomy	35	39.9507	pre	pT1	N0	M0	NA	ILC	Positive	Positive	Negative	No	No	2.5	1	32.9199	54	1	1.37988	1	PD	Anthracyclins
230	Y	N	N	Y	lumpectomy	43	44.6817	pre	pT1	N0	M0	NA	IDC	Negative	Negative	Positive	No	No	2.57	1	26.6119	29	1	4.98973	0	PR	Anthracyclins
231	Y	N	N	Y	lumpectomy	49	52.9582	pre	pT2+unknown	N0	M0	Poor	IDC	Negative	Negative	Negative	No	No	2.94	1	32.1971	29	1	6.13963	0	PR	Anthracyclins
232	Y	N	Y	N	lumpectomy	55	57.7604	post	pT1	N0	M0	Good+Moderate	IDC	Positive	Negative	Negative	No	No	2.81	1	12	20	1	9.56058	1	SD>6m	NA
233	Y	N	N	N	lumpectomy	40	NA	pre	pT1	N0	M0	Poor	IDC	Positive	Positive	NA	No	No	3.87	1	NA	212	0	NA	NA	NA	NA
234	Y	N	N	N	lumpectomy	52	NA	post	pT1	N0	M0	Poor	NA	Negative	Negative	Positive	No	No	1.4	0	NA	53	0	NA	NA	NA	NA
235	Y	N	N	N	mastectomy	48	NA	pre	pT2+unknown	N0	M0	NA	other	Negative	Negative	NA	No	No	3.21	0	NA	62	0	NA	NA	NA	NA
236	Y	N	Y	N	lumpectomy	47	57.7878	pre	pT1	N0	M0	Poor	IDC	Positive	Positive	NA	No	No	2.04	1	57	120	1	26.7762	1	SD>6m	NA
237	Y	N	N	N	mastectomy	49	NA	pre	pT2+unknown	N0	M0	Good+Moderate	IDC	Positive	Positive	Negative	No	No	2.13	0	NA	71	0	NA	NA	NA	NA
238	Y	N	N	N	mastectomy	57	NA	post	pT3+pT4	N0	M0	Poor	IDC	Negative	Negative	NA	No	No	2.19	0	NA	85	0	NA	NA	NA	NA
239	Y	N	N	N	lumpectomy	63	NA	post	pT1	N0	M0	Poor	IDC	Positive	Positive	Negative	No	No	0	0	NA	136	0	NA	NA	NA	NA
240	Y	N	N	N	lumpectomy	39	NA	pre	pT1	N0	M0	Poor	NA	Negative	Negative	Negative	No	No	1.55	0	NA	191	0	NA	NA	NA	NA
241	Y	N	N	N	lumpectomy	48	NA	pre	pT2+unknown	N0	M0	Poor	other	Negative	Positive	Negative	No	No	1.76	0	NA	267	0	NA	NA	NA	NA
242	Y	N	N	Y	lumpectomy	49	53.911	pre	pT1	N0	M0	NA	IDC	Positive	Negative	Negative	No	No	1.21	1	54.078	56	1	10.4476	1	SD>6c	Anthracyclins
243	Y	N	N	N	mastectomy	45	NA	pre	pT2+unknown	N0	M0	NA	IDC	Negative	Positive	Negative	No	No	6	1	NA	12	1	NA	NA	NA	NA
244	Y	N	Y	N	lumpectomy	49	53.5387	pre	pT1	N0	M0	Poor	IDC	Positive	Positive	Negative	No	No	1.66	1	20	44	1	4.17248	1	SD<=6m	NA
245	Y	N	N	N	mastectomy	61	NA	post	pT2+unknown	N0	M0	NA	IDC	Positive	Positive	Negative	No	No	2.05	1	NA	26	1	NA	NA	NA	NA
246	Y	N	N	N	mastectomy	55	NA	post	pT2+unknown	N0	M0	NA	IDC	Negative	Negative	Positive	No	No	2.37	0	NA	142	0	NA	NA	NA	NA
247	Y	N	N	N	mastectomy	38	NA	pre	pT1	N0	M0	Poor	IDC	Negative	Positive	Negative	No	No	1.13	0	NA	159	0	NA	NA	NA	NA
248	Y	N	Y	N	mastectomy	38	44.449	post	pT1	N0	M0	Poor	IDC	Positive	Positive	Negative	No	No	2.8	1	72	75	1	39.5236	1	SD>6m	NA
249	Y	N	N	N	lumpectomy	63	NA	post	pT2+unknown	N0	M0	Poor	IDC	Positive	Positive	Negative	No	No	3.15	0	NA	142	0	NA	NA	NA	NA
250	Y	N	N	N	mastectomy	72	NA	post	pT1	N0	M0	NA	IDC	Positive	Positive	Negative	No	No	2.76	0	NA	88	0	NA	NA	NA	NA
251	Y	N	N	N	mastectomy	77	NA	post	pT2+unknown	N0	M0	NA	other	Positive	Positive	Negative	No	No	2.47	0	NA	39	0	NA	NA	NA	NA
252	Y	N	N	N	mastectomy	35	NA	pre	pT1	N0	M0	NA	IDC	Negative	Negative	Positive	No	No	2.76	0	NA	30	0	NA	NA	NA	NA
253	Y	N	N	N	lumpectomy	57	NA	post	pT1	N0	M0	NA	ILC	Positive	Positive	Negative	No	No	1.87	0	NA	33	0	NA	NA	NA	NA
254	Y	N	N	N	mastectomy	79	NA	post	pT1	N0	M0	NA	IDC	Positive	Positive	Negative	No	No	4.1	0	NA	60	0	NA	NA	NA	NA
255	Y	N	Y	N	mastectomy	71	76.835	post	pT2+unknown	N0	M0	Poor	NA	Positive	Positive	Positive	No	No	3.65	1	47	70	1	5.02669	1	PD	NA
256	Y	N	N	N	mastectomy	61	NA	post	pT2+unknown	N0	M0	NA	other	Negative	Negative	Negative	No	No	2.56	1	NA	103	0	NA	NA	NA	NA
257	Y	N	N	N	lumpectomy	50	NA	pre	pT1	N0	M0	NA	IDC	Positive	Positive	Negative	No	No	2.56	0	NA	52	0	NA	NA	NA	NA
258	Y	N	N	N	mastectomy	25	NA	pre	pT1	N0	M0	NA	IDC	Positive	Positive	Negative	No	No	3.49	0	NA	216	0	NA	NA	NA	NA
259	Y	N	N	N	lumpectomy	61	NA	post	pT2+unknown	N0	M0	Poor	IDC	Positive	Positive	Negative	No	No	3.74	0	NA	15	1	NA	NA	NA	NA
260	Y	N	N	N	lumpectomy	74	NA	post	pT2+unknown	N0	M0	NA	other	Positive	Positive	Negative	No	No	4.04	1	NA	7	0	NA	NA	NA	NA
261	Y	N	Y	N	mastectomy	55	57.3251	pre	pT3+pT4	N0	M0	NA	IDC	Positive	Negative	Negative	No	No	2.23	1	33	17	1	7.42505	1	SD>6m	NA
262	Y	N	N	Y	lumpectomy	40	48.1424	pre	pT1	N0	M0	Poor	IDC	Negative	Negative	Negative	No	No	2.4	1	16.4271	55	0	6.82957	0	PR	Anthracyclins
263	Y	N	N	N	lumpectomy	55	NA	post	pT2+unknown	N0	M0	Poor	IDC	Positive	NA	NA	No	No	2.16	0	NA	59	1	NA	NA	NA	NA
264	Y	N	N	N	lumpectomy	51	NA	pre	pT1	N0	M0	Poor	IDC	Positive	Positive	Negative	No	No	3.1	0	NA	60	0	NA	NA	NA	NA
265	Y	N	N	N	lumpectomy	59	NA	post	pT2+unknown	N0	M0	NA	IDC	Positive	Positive	Negative	No	No	4.24	0	NA	69	0	NA	NA	NA	NA
266	Y	N	N	N	mastectomy	72	NA	post	pT1	N0	M0	NA	IDC	Positive	Positive	Negative	No	No	3.57	1	NA	88	0	NA	NA	NA	NA
267	Y	N	N	N	mastectomy	73	NA	post	pT1	N0	M0	Poor	IDC	Positive	Positive	Negative	No	No	1.62	0	NA	105	0	NA	NA	NA	NA
268	Y	N	N	N	lumpectomy	38	NA	pre	pT2+unknown	N0	M0	NA	IDC	Negative	Negative	Negative	No	No	4.7	0	NA	90	0	NA	NA	NA	NA
269	Y	N	N	N	lumpectomy	32	NA	pre	pT2+unknown	N0	M0	Poor	IDC	Positive	Positive	Negative	No	No	2.05	1	NA	28	1	NA	NA	NA	NA
270	Y	N	N	N	mastectomy	62	NA	post	pT2+unknown	N0	M0	Poor	IDC	Negative	Negative	Negative	No	No	2.4	0	NA	261	0	NA	NA	NA	NA
271	Y	N	N	Y	lumpectomy	48	49.358	pre	pT2+unknown	N0	M0	Poor	IDC	Negative	Negative	Negative	No	No	3.6	1	22.2423	6	1	15.8686	1	PR	Anthracyclins
272	Y	N	N	N	mastectomy	40	NA	pre	pT2+unknown	N0	M0	NA	IDC	Positive	Positive	Negative	No	No	1.99	1	NA	16	1	NA	NA	NA	NA
273	Y	N	N	Y	lumpectomy	37	57.191	pre	pT2+unknown	N0	M0	Good+Moderate	IDC	Positive	Positive	Negative	No	No	3.77	0	54.3737	233	1	5.81109	0	CR	Anthracyclins
274	Y	N	N	Y	lumpectomy	52	55.2197	post	pT1	N0	M0	Poor	IDC	Positive	Negative	Positive	No	No	3.34	1	17.4784	21	1	10.1807	0	PR	Anthracyclins
275	Y	N	N	N	mastectomy	46	NA	pre	pT2+unknown	N0	M0	Poor	NA	Positive	Positive	Negative	No	No	2.42	1	NA	13	1	NA	NA	NA	NA
276	Y	N	N	N	mastectomy	77	NA	post	pT2+unknown	N0	M0	NA	other	Positive	Positive	Negative	No	No	2.82	0	NA	85	0	NA	NA	NA	NA
277	Y	N	N	N	mastectomy	53	NA	post	pT2+unknown	N0	M0	Poor	IDC	Negative	Negative	Negative	No	No	1.88	0	NA	146	0	NA	NA	NA	NA
278	Y	N	N	N	lumpectomy	47	NA	pre	pT1	N0	M0	Poor	IDC	Negative	Negative	Negative	No	No	2.88	0	NA	112	0	NA	NA	NA	NA
279	Y	N	N	Y	mastectomy	48	51.5647	pre	pT3+pT4	N0	M0	Poor	IDC	Positive	Positive	Negative	No	No	2.9	0	32.9199	32	1	10.345	0	PR	Anthracyclins
280	Y	N	N	N	mastectomy	79	NA	post	pT1	N0	M0	NA	ILC	Positive	Positive	NA	No	No	3.28	1	NA	38	0	NA	NA	NA	NA
281	Y	N	Y	N	mastectomy	61	68.7447	post	pT1	N0	M0	Poor	other	Positive	Negative	NA	No	No	2.92	1	94	90	1	27.729	1	SD>6m	NA
282	Y	N	N	N	mastectomy	64	NA	post	pT1	N0	M0	NA	other	Positive	Positive	NA	No	No	3.28	0	NA	112	0	NA	NA	NA	NA
283	Y	N	N	N	lumpectomy	57	NA	post	pT1	N0	M0	Good+Moderate	IDC	Positive	Positive	Negative	No	No	2.18	0	NA	65	0	NA	NA	NA	NA
284	Y	N	N	N	lumpectomy	67	68.4271	post	pT2+unknown	N0	M0	Poor	NA	Negative	NA	Positive	No	No	1.98	1	NA	12	1	NA	NA	NA	NA
285	Y	N	N	N	mastectomy	69	NA	post	pT1	N0	M0	Poor	NA	Positive	Positive	Negative	No	No	2.49	0	NA	279	0	NA	NA	NA	NA
286	Y	N	Y	N	mastectomy	75	82.7844	post	pT1	N0	M0	Good+Moderate	IDC	Positive	Positive	Negative	No	No	1.94	1	3	91	1	3.12115	1	PD	NA
287	Y	N	N	N	lumpectomy	69	NA	post	pT1	N0	M0	Poor	other	Positive	Positive	Negative	No	No	3.87	0	NA	145	0	NA	NA	NA	NA
288	Y	N	N	N	mastectomy	39	NA	pre	pT2+unknown	N0	M0	Good+Moderate	ILC	Positive	Positive	NA	No	No	2.01	0	NA	125	1	NA	NA	NA	NA
289	Y	N	N	N	mastectomy	60	NA	post	pT2+unknown	N0	M0	Poor	IDC	Positive	Negative	NA	No	No	1.95	0	NA	110	0	NA	NA	NA	NA
290	Y	N	N	N	mastectomy	57	NA	post	pT1	N0	M0	Poor	IDC	Positive	Positive	Negative	No	No	3.15	0	NA	108	0	NA	NA	NA	NA
291	Y	N	N	N	mastectomy	41	NA	pre	pT2+unknown	N0	M0	Good+Moderate	ILC	Positive	Positive	NA	No	No	1.39	0	NA	124	1	NA	NA	NA	NA
292	Y	N	N	N	lumpectomy	43	NA	pre	pT1	N0	M0	Poor	IDC	Positive	Positive	Negative	No	No	1.88	0	NA	177	0	NA	NA	NA	NA
293	Y	N	N	N	mastectomy	72	NA	post	pT1	N0	M0	NA	IDC	Positive	Positive	Negative	No	No	2.47	0	NA	107	0	NA	NA	NA	NA
294	Y	N	N	N	mastectomy	64	NA	post	pT2+unknown	N0	M0	Good+Moderate	NA	Negative	Negative	Positive	No	No	2.72	0	NA	126	0	NA	NA	NA	NA
295	Y	N	Y	N	mastectomy	76	83.4579	post	pT1	N0	M0	NA	ILC	Positive	Positive	Negative	No	No	2.1	0	10	85	1	10.2834	0	PR	NA
296	Y	N	Y	N	lumpectomy	46	55.4333	pre	pT2+unknown	N0	M0	Poor	NA	Positive	Positive	NA	No	No	2.3	1	77	107	1	41.002	1	SD>6m	NA
297	Y	N	N	N	mastectomy	69	NA	post	pT2+unknown	N0	M0	Good+Moderate	NA	Negative	Negative	Negative	No	No	3.06	0	NA	99	0	NA	NA	NA	NA
298	Y	N	Y	N	mastectomy	59	63.1677	post	pT2+unknown	N0	M0	NA	IDC	Positive	Positive	Positive	No	No	1.7	1	37	47	1	4.50103	1	SD<=6m	NA
299	Y	N	Y	N	mastectomy	72	80.6598	post	pT2+unknown	N0	M0	Poor	NA	Positive	Positive	Negative	No	No	1.96	1	135	238	0	95.9014	1	CR	NA
300	Y	N	Y	N	mastectomy	42	53.0541	pre	pT2+unknown	N0	M0	Good+Moderate	ILC	Positive	Positive	NA	No	No	3.24	1	57	147	1	14.2916	1	SD>6m	NA
301	Y	N	Y	N	mastectomy	49	50.653	pre	pT2+unknown	N0	M0	Poor	IDC	Positive	Positive	NA	No	No	3.37	1	81	13	0	52.1068	1	SD>6m	NA
302	Y	N	N	N	mastectomy	46	NA	pre	pT2+unknown	N0	M0	Poor	IDC	Positive	Positive	Negative	No	No	2.09	1	NA	25	1	NA	NA	NA	NA
303	Y	N	N	N	lumpectomy	42	NA	pre	pT1	N0	M0	Good+Moderate	IDC	Positive	Positive	Negative	No	No	5.87	0	NA	193	0	NA	NA	NA	NA
304	Y	N	N	Y	lumpectomy	38	42.3874	pre	pT1	N0	M0	NA	other	Positive	Positive	Negative	No	No	2.26	1	82.3327	46	1	10.3778	0	SD>6c	Anthracyclins
305	Y	N	N	N	lumpectomy	44	NA	pre	pT2+unknown	N0	M0	Good+Moderate	IDC	Positive	Positive	Negative	No	No	2.56	0	NA	161	0	NA	NA	NA	NA
306	Y	N	N	N	lumpectomy	55	NA	post	pT2+unknown	N0	M0	NA	ILC	Positive	Positive	NA	No	No	1.75	0	NA	147	0	NA	NA	NA	NA
307	Y	N	N	N	lumpectomy	61	NA	post	pT1	N0	M0	NA	IDC	Positive	Negative	Negative	No	No	2.42	0	NA	153	0	NA	NA	NA	NA
308	Y	N	N	N	lumpectomy	41	NA	pre	pT2+unknown	N0	M0	Poor	IDC	Positive	Positive	Negative	No	No	2.49	0	NA	89	0	NA	NA	NA	NA
309	Y	N	N	Y	lumpectomy	26	30.1136	pre	pT2+unknown	N0	M0	Good+Moderate	IDC	Positive	Positive	Negative	No	No	3.49	1	10.7105	35	0	0.821355	1	PD	Anthracyclins
310	Y	N	N	N	lumpectomy	57	NA	post	pT1	N0	M0	Good+Moderate	IDC	Positive	Positive	Negative	No	No	2.68	0	NA	84	0	NA	NA	NA	NA
311	Y	N	Y	N	lumpectomy	70	73.1335	post	pT1	N0	M0	Poor	IDC	Positive	Negative	Negative	No	No	2.09	1	25	37	1	21.0596	1	PR	NA
312	Y	N	N	Y	mastectomy	57	60.7748	post	pT2+unknown	N0	M0	NA	other	Negative	Negative	Negative	No	No	1.41	1	13.4045	36	1	10.6078	0	PR	CMF
313	Y	N	N	N	mastectomy	36	NA	pre	pT2+unknown	N0	M0	Poor	IDC	NA	NA	Negative	No	No	2.74	0	NA	105	0	NA	NA	NA	NA
314	Y	N	N	N	lumpectomy	31	NA	pre	pT1	N0	M0	Poor	IDC	Negative	Positive	NA	No	No	3.24	0	NA	229	0	NA	NA	NA	NA
315	Y	N	N	N	lumpectomy	43	NA	pre	pT2+unknown	N0	M0	NA	IDC	Negative	Negative	Negative	No	No	1.63	0	NA	98	0	NA	NA	NA	NA
316	Y	N	N	N	mastectomy	74	NA	post	pT2+unknown	N0	M0	Poor	IDC	Positive	Positive	Negative	No	No	2.61	0	NA	69	0	NA	NA	NA	NA
317	Y	N	N	N	lumpectomy	38	NA	pre	pT2+unknown	N0	M0	NA	other	Positive	Positive	Negative	No	No	3	0	NA	113	0	NA	NA	NA	NA
318	Y	N	N	Y	lumpectomy	37	41.1088	pre	pT1	N0	M0	Poor	IDC	Negative	Negative	Positive	No	No	4.11	1	10.8419	48	1	6.30801	1	SD>6c	Anthracyclins
319	Y	N	N	N	lumpectomy	71	NA	post	pT1	N0	M0	NA	IDC	Positive	Positive	Negative	No	No	3.74	0	NA	58	1	NA	NA	NA	NA
320	Y	N	N	N	lumpectomy	49	NA	pre	pT1	N0	M0	Poor	IDC	Positive	Positive	Positive	No	No	3.69	0	NA	148	0	NA	NA	NA	NA
321	Y	N	N	N	mastectomy	81	NA	post	pT2+unknown	N0	M0	Poor	NA	Positive	Negative	Negative	No	No	1.46	1	NA	13	0	NA	NA	NA	NA
322	Y	N	N	Y	lumpectomy	38	39.5346	pre	pT1	N0	M0	Poor	IDC	Negative	Negative	NA	No	No	3.24	1	8.08213	14	1	6.93224	1	PR	Anthracyclins
323	Y	N	N	N	lumpectomy	56	NA	post	pT2+unknown	N0	M0	Poor	IDC	Negative	Negative	Negative	No	No	2.02	1	NA	71	0	NA	NA	NA	NA
324	Y	N	N	N	mastectomy	66	NA	post	pT3+pT4	N0	M0	Poor	other	Positive	Positive	Negative	No	No	0.93	1	NA	150	1	NA	NA	NA	NA
325	Y	N	N	N	mastectomy	43	NA	pre	pT1	N0	M0	Poor	ILC	Positive	Positive	Negative	No	No	3.3	0	NA	257	0	NA	NA	NA	NA
326	Y	N	N	N	mastectomy	40	NA	pre	pT2+unknown	N0	M0	Poor	IDC	Negative	Positive	NA	No	No	2.12	0	NA	354	0	NA	NA	NA	NA
327	Y	N	N	N	mastectomy	53	NA	post	pT1	N0	M0	Poor	ILC	Positive	Negative	Negative	No	No	3.54	0	NA	85	0	NA	NA	NA	NA
328	Y	N	Y	N	lumpectomy	52	59.2854	pre	pT1	N0	M0	Poor	ILC	Positive	Positive	Negative	No	No	2.57	1	68	77	1	2.2998	1	PD	NA
329	Y	N	N	N	mastectomy	79	NA	post	pT2+unknown	N0	M0	Good+Moderate	other	Positive	Positive	Negative	No	No	2.01	0	NA	140	0	NA	NA	NA	NA
330	Y	N	N	N	lumpectomy	40	NA	pre	pT2+unknown	N0	M0	Poor	NA	Negative	Negative	NA	No	No	3.08	1	NA	25	1	NA	NA	NA	NA
331	Y	N	N	N	mastectomy	78	NA	post	pT2+unknown	N0	M0	Poor	other	Positive	Negative	Negative	No	No	3.02	0	NA	57	0	NA	NA	NA	NA
332	Y	N	Y	N	mastectomy	52	54.6667	pre	pT2+unknown	N0	M0	Poor	IDC	Positive	Positive	Negative	No	No	3.02	1	40	29	1	5.91376	1	SD<=6m	NA
333	Y	N	N	N	lumpectomy	50	NA	pre	pT1	N0	M0	Poor	IDC	Negative	Negative	NA	No	No	1.11	0	NA	264	0	NA	NA	NA	NA
334	Y	N	N	N	mastectomy	75	NA	post	pT2+unknown	N0	M0	NA	other	Positive	Negative	Negative	No	No	2.42	0	NA	95	1	NA	NA	NA	NA
335	Y	N	N	N	mastectomy	52	NA	post	pT2+unknown	N0	M0	Poor	IDC	Negative	Negative	Negative	No	No	4.77	0	NA	48	0	NA	NA	NA	NA
336	Y	N	N	N	mastectomy	82	NA	post	pT2+unknown	N0	M0	NA	IDC	Positive	Negative	Negative	No	No	2.02	1	NA	42	1	NA	NA	NA	NA
337	Y	N	N	N	mastectomy	81	NA	post	pT1	N0	M0	Good+Moderate	IDC	Positive	Positive	NA	No	No	2.47	0	NA	25	0	NA	NA	NA	NA
338	Y	N	N	N	lumpectomy	53	NA	post	pT1	N0	M0	NA	IDC	Positive	Negative	Positive	No	No	3.02	0	NA	166	0	NA	NA	NA	NA
339	Y	N	N	N	lumpectomy	50	NA	pre	pT2+unknown	N0	M0	Poor	IDC	Positive	Positive	Negative	No	No	3.06	1	NA	8	1	NA	NA	NA	NA
340	Y	N	Y	N	lumpectomy	47	57.139	pre	pT2+unknown	N0	M0	NA	ILC	Positive	Positive	Negative	No	No	2.17	1	32	121	1	6.63655	1	SD>6m	NA
341	Y	N	Y	N	mastectomy	54	54.9186	pre	pT1	N0	M0	NA	NA	Positive	Positive	Negative	No	No	2.48	0	36	9	1	12.0904	1	SD>6m	NA
342	Y	N	N	N	mastectomy	74	NA	post	pT1	N0	M0	NA	ILC	Positive	Positive	Negative	No	No	2.26	0	NA	29	0	NA	NA	NA	NA
343	Y	N	N	N	mastectomy	78	NA	post	pT2+unknown	N0	M0	NA	IDC	Negative	Positive	NA	No	No	3.26	0	NA	70	0	NA	NA	NA	NA
344	Y	N	N	N	lumpectomy	73	NA	post	pT2+unknown	N0	M0	Poor	NA	Negative	Negative	Negative	No	No	3.77	0	NA	131	0	NA	NA	NA	NA
345	Y	N	N	Y	lumpectomy	66	68.1807	post	pT1	N0	M0	Poor	IDC	Negative	Negative	Positive	No	No	3.53	1	6.2423	24	1	2.06982	1	PD	Anthracyclins
346	Y	N	Y	N	mastectomy	65	69.9055	post	pT2+unknown	N0	M0	NA	NA	Positive	Positive	Negative	No	No	2.87	1	35	47	1	33.7413	1	SD>6m	NA
347	Y	N	N	N	mastectomy	48	NA	pre	pT1	N0	M0	Poor	IDC	Positive	Positive	Negative	No	No	3.93	0	NA	97	0	NA	NA	NA	NA
348	Y	N	N	N	lumpectomy	45	NA	pre	pT1	N0	M0	Good+Moderate	IDC	Positive	Positive	Negative	No	No	1	0	NA	198	0	NA	NA	NA	NA
349	Y	N	N	N	lumpectomy	59	NA	post	pT1	N0	M0	Good+Moderate	ILC	Positive	Positive	Negative	No	No	3.96	0	NA	145	0	NA	NA	NA	NA
350	Y	N	N	N	mastectomy	40	NA	pre	pT2+unknown	N0	M0	NA	ILC	Positive	Positive	Negative	No	No	2.54	1	NA	23	0	NA	NA	NA	NA
351	Y	N	N	N	mastectomy	41	NA	pre	pT1	N0	M0	Poor	IDC	NA	NA	Negative	No	No	0.92	0	NA	170	0	NA	NA	NA	NA
352	Y	N	N	N	lumpectomy	60	NA	post	pT2+unknown	N0	M0	NA	other	Negative	Negative	Negative	No	No	1.99	0	NA	17	1	NA	NA	NA	NA
353	Y	N	N	N	lumpectomy	72	NA	post	pT1	N0	M0	Good+Moderate	IDC	Positive	Positive	Negative	No	No	1.8	0	NA	27	0	NA	NA	NA	NA
354	Y	N	N	N	lumpectomy	43	NA	pre	pT2+unknown	N0	M0	Poor	IDC	Positive	Positive	Negative	No	No	3.59	0	NA	123	0	NA	NA	NA	NA
355	Y	N	N	N	lumpectomy	47	NA	pre	pT1	N0	M0	Poor	NA	Positive	Positive	Negative	No	No	1.88	0	NA	221	0	NA	NA	NA	NA
356	Y	N	N	N	mastectomy	81	NA	post	pT2+unknown	N0	M0	NA	ILC	Positive	Positive	Negative	No	No	2.16	0	NA	63	0	NA	NA	NA	NA
357	Y	N	N	N	lumpectomy	62	NA	post	pT1	N0	M0	Good+Moderate	IDC	Positive	Positive	Negative	No	No	1.81	0	NA	153	1	NA	NA	NA	NA
358	Y	N	N	N	lumpectomy	33	NA	pre	pT2+unknown	N0	M0	Poor	IDC	Negative	Negative	Negative	No	No	4.64	0	NA	194	0	NA	NA	NA	NA
359	Y	N	N	N	lumpectomy	62	NA	post	pT2+unknown	N0	M0	Good+Moderate	IDC	Positive	Positive	Negative	No	No	2.9	1	NA	103	0	NA	NA	NA	NA
360	Y	N	N	N	mastectomy	47	NA	pre	pT1	N0	M0	NA	other	Negative	Positive	Negative	No	No	2.08	0	NA	201	0	NA	NA	NA	NA
361	Y	N	N	N	mastectomy	71	NA	post	pT1	N0	M0	Good+Moderate	IDC	Positive	Positive	NA	No	No	1.67	1	NA	16	0	NA	NA	NA	NA
362	Y	N	N	N	lumpectomy	48	NA	pre	pT1	N0	M0	Good+Moderate	IDC	Positive	Positive	Negative	No	No	3.52	0	NA	48	0	NA	NA	NA	NA
363	Y	N	N	N	mastectomy	66	NA	post	pT1	N0	M0	Poor	IDC	Positive	Positive	NA	No	No	1.34	0	NA	147	0	NA	NA	NA	NA
364	Y	N	N	N	mastectomy	54	NA	pre	pT2+unknown	N0	M0	Good+Moderate	IDC	Positive	Positive	Positive	No	No	1.83	1	NA	64	0	NA	NA	NA	NA
365	Y	N	N	N	mastectomy	75	NA	post	pT2+unknown	N0	M0	Good+Moderate	IDC	Positive	Positive	Negative	No	No	2.26	0	NA	63	0	NA	NA	NA	NA
366	Y	N	N	N	lumpectomy	79	NA	post	pT1	N0	M0	Good+Moderate	IDC	Positive	Positive	NA	No	No	3.52	0	NA	52	0	NA	NA	NA	NA
367	Y	N	N	N	mastectomy	74	NA	post	pT3+pT4	N0	M0	Poor	IDC	Positive	Positive	NA	No	No	2.92	0	NA	65	0	NA	NA	NA	NA
368	Y	N	N	N	mastectomy	70	84.9062	post	pT2+unknown	N0	M0	Good+Moderate	IDC	Positive	NA	Negative	No	No	3.9	0	NA	175	1	NA	NA	NA	NA
369	Y	N	Y	N	mastectomy	52	56.2574	post	pT2+unknown	N0	M0	Poor	IDC	Positive	Positive	Negative	No	No	3.01	0	48	44	1	24.2136	1	PR	NA
370	Y	N	N	N	mastectomy	68	NA	post	pT1	N0	M0	NA	IDC	Positive	Positive	Negative	No	No	3.49	0	NA	17	0	NA	NA	NA	NA
371	Y	N	N	N	lumpectomy	64	NA	post	pT1	N0	M0	NA	other	Positive	Positive	Negative	No	No	2.19	0	NA	19	0	NA	NA	NA	NA
372	Y	N	N	N	mastectomy	32	NA	pre	pT3+pT4	N0	M0	Poor	IDC	Positive	Positive	Negative	No	No	1.65	1	NA	38	1	NA	NA	NA	NA
373	Y	N	N	N	mastectomy	46	NA	pre	pT1	N0	M0	Good+Moderate	IDC	Positive	Positive	NA	No	No	3.06	1	NA	81	0	NA	NA	NA	NA
374	Y	N	N	N	mastectomy	70	NA	post	pT2+unknown	N0	M0	Good+Moderate	ILC	Positive	Positive	NA	No	No	2.47	0	NA	81	0	NA	NA	NA	NA
375	Y	N	N	N	mastectomy	80	NA	post	pT2+unknown	N0	M0	NA	IDC	Positive	Positive	Negative	No	No	0	0	NA	43	0	NA	NA	NA	NA
376	Y	N	N	N	mastectomy	60	NA	post	pT1	N0	M0	Poor	NA	Negative	Negative	Positive	No	No	2.86	0	NA	115	0	NA	NA	NA	NA
377	Y	N	N	N	lumpectomy	59	NA	post	pT1	N0	M0	Good+Moderate	other	Positive	Positive	NA	No	No	2.82	0	NA	194	0	NA	NA	NA	NA
378	Y	N	N	N	lumpectomy	70	NA	post	pT1	N0	M0	Good+Moderate	IDC	Negative	Negative	Positive	No	No	3.19	1	NA	58	0	NA	NA	NA	NA
379	Y	N	N	N	mastectomy	75	NA	post	pT1	N0	M0	Good+Moderate	IDC	Positive	Positive	Negative	No	No	1.11	1	NA	62	0	NA	NA	NA	NA
380	Y	N	Y	N	lumpectomy	51	60.6927	pre	pT1	N0	M0	Poor	IDC	Positive	Positive	Negative	No	No	0.94	1	21	105	1	15.1786	1	SD>6m	NA
381	Y	N	N	N	mastectomy	87	NA	post	pT3+pT4	N0	M0	NA	other	Positive	Positive	NA	No	No	1.9	1	NA	60	0	NA	NA	NA	NA
382	Y	N	N	N	lumpectomy	47	NA	pre	pT1	N0	M0	Poor	IDC	Positive	Positive	Negative	No	No	4.01	1	NA	23	1	NA	NA	NA	NA
383	Y	N	N	N	lumpectomy	44	NA	pre	pT1	N0	M0	Poor	IDC	Positive	Positive	Negative	No	No	1.69	0	NA	115	0	NA	NA	NA	NA
384	Y	N	Y	N	mastectomy	52	53.243	pre	pT2+unknown	N0	M0	Poor	NA	Positive	Positive	Positive	No	No	3.93	1	27	11	1	1.67556	1	PD	NA
385	Y	N	N	N	mastectomy	85	NA	post	pT2+unknown	N0	M0	Good+Moderate	ILC	Positive	Positive	Negative	No	No	4.7	1	NA	23	0	NA	NA	NA	NA
386	Y	N	N	N	lumpectomy	42	NA	pre	pT1	N0	M0	Good+Moderate	IDC	Positive	Positive	NA	No	No	1.18	0	NA	122	0	NA	NA	NA	NA
387	Y	N	N	N	lumpectomy	64	NA	post	pT2+unknown	N0	M0	Good+Moderate	NA	Positive	Positive	NA	No	No	3.37	0	NA	166	0	NA	NA	NA	NA
388	Y	N	N	N	lumpectomy	33	NA	pre	pT1	N0	M0	Poor	IDC	Positive	Positive	Negative	No	No	1.26	0	NA	171	0	NA	NA	NA	NA
389	Y	N	N	N	lumpectomy	50	NA	post	pT1	N0	M0	Good+Moderate	NA	Positive	Positive	Negative	No	No	2.16	0	NA	139	0	NA	NA	NA	NA
390	Y	N	N	N	lumpectomy	53	NA	post	pT2+unknown	N0	M0	Good+Moderate	IDC	Positive	Positive	Negative	No	No	2.23	0	NA	187	0	NA	NA	NA	NA
391	Y	N	N	N	lumpectomy	44	NA	pre	pT1	N0	M0	Poor	NA	Positive	Positive	NA	No	No	2.08	0	NA	95	0	NA	NA	NA	NA
392	Y	N	N	N	lumpectomy	52	NA	post	pT2+unknown	N0	M0	Poor	IDC	Negative	Negative	NA	No	No	2.03	1	NA	20	1	NA	NA	NA	NA
393	Y	N	N	N	lumpectomy	43	NA	pre	pT1	N0	M0	NA	IDC	Positive	Positive	NA	No	No	2.57	0	NA	185	0	NA	NA	NA	NA
394	Y	N	N	N	lumpectomy	43	50.3874	pre	pT2+unknown	N0	M0	Poor	NA	Negative	Negative	Negative	No	No	3.26	1	NA	78	1	NA	NA	NA	NA
395	Y	N	N	N	lumpectomy	54	NA	post	pT1	N0	M0	Poor	NA	Positive	Positive	Negative	No	No	2.59	0	NA	157	0	NA	NA	NA	NA
396	Y	N	N	N	lumpectomy	47	NA	pre	pT1	N0	M0	Poor	IDC	Positive	Positive	Negative	No	No	3.21	0	NA	89	0	NA	NA	NA	NA
397	Y	N	N	N	lumpectomy	73	NA	post	pT2+unknown	N0	M0	Good+Moderate	other	Positive	Positive	Negative	No	No	4.27	0	NA	186	0	NA	NA	NA	NA
398	Y	N	Y	N	lumpectomy	40	46.1109	pre	pT2+unknown	N0	M0	NA	IDC	Positive	Positive	NA	No	No	1.63	0	122	71	1	51.9425	1	SD>6m	NA
399	Y	N	Y	N	lumpectomy	70	71.7372	post	pT2+unknown	N0	M0	NA	other	Positive	Negative	NA	No	No	2.52	1	69	13	1	37.4866	1	SD>6m	NA
400	Y	N	N	N	lumpectomy	44	NA	pre	pT1	N0	M0	Poor	IDC	Positive	Positive	NA	No	No	2.39	0	NA	109	1	NA	NA	NA	NA
401	Y	N	N	N	lumpectomy	44	NA	pre	pT1	N0	M0	Poor	IDC	Negative	Positive	Negative	No	No	1.99	0	NA	176	0	NA	NA	NA	NA
402	Y	N	N	N	lumpectomy	42	NA	pre	pT2+unknown	N0	M0	Good+Moderate	other	Negative	Negative	Negative	No	No	3.13	0	NA	197	0	NA	NA	NA	NA
403	Y	N	N	N	lumpectomy	73	NA	post	pT1	N0	M0	Good+Moderate	other	Positive	Positive	Negative	No	No	3.17	0	NA	96	0	NA	NA	NA	NA
404	Y	N	N	N	lumpectomy	64	NA	post	pT1	N0	M0	Good+Moderate	IDC	Positive	Positive	Negative	No	No	1.61	0	NA	116	0	NA	NA	NA	NA
405	Y	N	N	N	lumpectomy	53	NA	pre	pT2+unknown	N0	M0	Poor	NA	Positive	Positive	Negative	No	No	2.44	0	NA	65	1	NA	NA	NA	NA
406	Y	N	N	N	lumpectomy	54	NA	post	pT1	N0	M0	Good+Moderate	IDC	Positive	Positive	Negative	No	No	2.06	0	NA	77	0	NA	NA	NA	NA
407	Y	N	Y	N	lumpectomy	55	57.5195	pre	pT1	N0	M0	Poor	IDC	Positive	Positive	Negative	No	No	0.42	1	35	26	1	4.46817	1	SD<=6m	NA
408	Y	N	N	N	lumpectomy	41	NA	pre	pT2+unknown	N0	M0	NA	IDC	Negative	Negative	Negative	No	No	1.81	0	NA	224	0	NA	NA	NA	NA
409	Y	N	N	N	lumpectomy	33	NA	pre	pT1	N0	M0	Poor	IDC	Positive	Positive	NA	No	No	1.02	0	NA	127	1	NA	NA	NA	NA
410	Y	N	N	N	lumpectomy	62	NA	post	pT2+unknown	N0	M0	Poor	IDC	Positive	Positive	Negative	No	No	3.35	0	NA	49	0	NA	NA	NA	NA
411	Y	N	N	N	lumpectomy	56	NA	post	pT2+unknown	N0	M0	NA	IDC	Positive	Positive	NA	No	No	1.31	0	NA	19	0	NA	NA	NA	NA
412	Y	N	Y	N	lumpectomy	42	44.1944	pre	pT2+unknown	N0	M0	NA	IDC	Positive	Negative	Positive	No	No	2.28	0	37	18	1	2.95688	1	PD	NA
413	Y	N	N	N	lumpectomy	71	NA	post	pT2+unknown	N0	M0	NA	IDC	Positive	Positive	Negative	No	No	2.84	0	NA	150	0	NA	NA	NA	NA
414	Y	N	N	N	mastectomy	39	NA	pre	pT2+unknown	N0	M0	Poor	NA	Negative	Negative	Negative	No	No	3.21	0	NA	308	0	NA	NA	NA	NA
415	Y	N	Y	N	lumpectomy	36	42.3682	pre	pT1	N0	M0	Poor	IDC	Positive	Positive	Negative	No	No	3.64	1	36	50	0	8.54209	1	SD>6m	NA
416	Y	N	N	N	lumpectomy	70	71.6277	post	pT3+pT4	N0	M0	NA	NA	Negative	Negative	Positive	No	No	4.18	1	NA	12	1	NA	NA	NA	NA
417	Y	N	N	N	mastectomy	55	NA	pre	pT3+pT4	N0	M0	Poor	IDC	Positive	Negative	Negative	No	No	2.56	0	NA	59	0	NA	NA	NA	NA
418	Y	N	N	N	lumpectomy	73	NA	post	pT1	N0	M0	Good+Moderate	IDC	Positive	Positive	Negative	No	No	3.77	1	NA	83	1	NA	NA	NA	NA
419	Y	N	N	N	lumpectomy	47	NA	pre	pT2+unknown	N0	M0	Poor	IDC	Positive	Positive	Positive	No	No	2.29	0	NA	117	1	NA	NA	NA	NA
420	Y	N	N	N	lumpectomy	42	48.9911	pre	pT2+unknown	N0	M0	Poor	IDC	Negative	Positive	NA	No	No	3.4	1	NA	77	1	NA	NA	NA	NA
421	Y	N	N	N	mastectomy	64	NA	post	pT2+unknown	N0	M0	Poor	IDC	Negative	Negative	Negative	No	No	1.2	0	NA	117	0	NA	NA	NA	NA
422	Y	N	Y	N	lumpectomy	43	46.5325	pre	pT1	N0	M0	NA	IDC	Positive	Positive	Negative	No	No	2.03	0	120	37	1	2.98973	1	PD	NA
423	Y	N	N	N	lumpectomy	29	NA	pre	pT2+unknown	N0	M0	Good+Moderate	NA	Positive	Positive	Negative	No	No	2.27	0	NA	234	0	NA	NA	NA	NA
424	Y	N	N	N	mastectomy	62	NA	post	pT2+unknown	N0	M0	Good+Moderate	IDC	Positive	Negative	Negative	No	No	2.72	0	NA	125	0	NA	NA	NA	NA
425	Y	N	N	N	lumpectomy	53	NA	pre	pT1	N0	M0	Poor	IDC	Positive	Positive	Positive	No	No	3.35	1	NA	20	1	NA	NA	NA	NA
426	Y	N	N	N	lumpectomy	59	NA	post	pT2+unknown	N0	M0	Poor	IDC	Negative	Negative	Positive	No	No	2.54	1	NA	31	1	NA	NA	NA	NA
427	Y	N	N	N	mastectomy	55	NA	post	pT2+unknown	N0	M0	Poor	IDC	Negative	Negative	Negative	No	No	1.94	0	NA	74	0	NA	NA	NA	NA
428	Y	N	N	Y	mastectomy	64	66.0123	post	pT1	N0	M0	Poor	IDC	Positive	Negative	Positive	No	No	3.01	1	20.961	15	1	14.8131	0	PR	Anthracyclins
429	Y	N	N	N	lumpectomy	45	NA	pre	pT1	N0	M0	Poor	ILC	Positive	Negative	NA	No	No	2.34	0	NA	110	0	NA	NA	NA	NA
430	Y	N	Y	N	lumpectomy	69	74.6201	post	pT1	N0	M0	Poor	IDC	Positive	Positive	Negative	No	No	3.63	1	69	64	1	22.078	1	SD>6m	NA
431	Y	N	N	N	mastectomy	84	NA	post	pT1	N0	M0	Good+Moderate	NA	Positive	Negative	Negative	No	No	3.79	0	NA	10	0	NA	NA	NA	NA
432	Y	N	Y	N	lumpectomy	56	58.1602	post	pT2+unknown	N0	M0	Poor	IDC	Positive	Negative	Positive	No	No	1.86	1	66	15	1	12.8788	1	SD>6m	NA
433	Y	N	N	Y	mastectomy	48	52.1095	pre	pT1	N0	M0	Good+Moderate	IDC	Positive	Negative	Positive	No	No	2.35	1	9.42916	39	1	6.43942	1	PR	Anthracyclins
434	Y	N	N	N	mastectomy	78	NA	post	pT1	N0	M0	Poor	IDC	Positive	Positive	Negative	No	No	1.07	0	NA	70	0	NA	NA	NA	NA
435	Y	N	N	N	lumpectomy	66	NA	post	pT1	N0	M0	NA	IDC	Negative	Negative	NA	No	No	3.06	1	NA	33	0	NA	NA	NA	NA
436	Y	N	Y	N	lumpectomy	62	68.5257	post	pT1	N0	M0	Good+Moderate	IDC	Positive	NA	Negative	No	No	2.34	1	9	71	1	2.03696	1	PD	NA
437	Y	N	N	N	mastectomy	70	NA	post	pT1	N0	M0	NA	IDC	Positive	Negative	NA	No	No	1.76	0	NA	110	0	NA	NA	NA	NA
438	Y	N	N	N	lumpectomy	66	NA	post	pT2+unknown	N0	M0	Poor	IDC	Negative	NA	Negative	No	No	2.86	0	NA	187	0	NA	NA	NA	NA
439	Y	N	N	N	lumpectomy	32	NA	pre	pT2+unknown	N0	M0	Poor	IDC	Negative	Positive	NA	No	No	2.34	0	NA	68	0	NA	NA	NA	NA
440	Y	N	N	N	mastectomy	49	NA	pre	pT1	N0	M0	Good+Moderate	IDC	Negative	Positive	NA	No	No	3.26	0	NA	120	0	NA	NA	NA	NA
441	Y	N	N	Y	mastectomy	66	67.5674	post	pT3+pT4	N0	M0	NA	IDC	Negative	Negative	Negative	No	No	1.94	1	14.8172	17	1	6.3039	0	PR	Anthracyclins
442	Y	N	N	Y	lumpectomy	44	45.3799	pre	pT1	N0	M0	Poor	IDC	Negative	Positive	Negative	No	No	4.48	1	15.3758	9	1	4.10678	1	SD<=6c	Anthracyclins
443	Y	N	N	Y	mastectomy	39	40.0931	pre	pT2+unknown	N0	M0	Poor	NA	Negative	Negative	Negative	No	No	4.21	1	19.4168	4	1	8.6694	0	CR	Anthracyclins
444	Y	N	N	N	lumpectomy	31	NA	pre	pT1	N0	M0	Good+Moderate	IDC	Negative	NA	Negative	No	No	3.49	1	NA	77	0	NA	NA	NA	NA
445	Y	N	N	N	lumpectomy	62	NA	post	pT1	N0	M0	NA	IDC	Positive	Positive	NA	No	No	2.84	0	NA	11	0	NA	NA	NA	NA
446	Y	N	N	N	lumpectomy	61	NA	post	pT1	N0	M0	NA	IDC	Negative	Negative	Negative	No	No	1.99	0	NA	59	0	NA	NA	NA	NA
447	Y	N	N	N	lumpectomy	42	NA	pre	pT1	N0	M0	NA	ILC	Positive	Negative	Negative	No	No	2.78	0	NA	134	0	NA	NA	NA	NA
448	Y	N	N	N	lumpectomy	58	NA	post	pT2+unknown	N0	M0	Poor	IDC	Positive	Negative	Positive	No	No	2.72	1	NA	242	0	NA	NA	NA	NA
449	Y	N	N	N	lumpectomy	60	NA	post	pT2+unknown	N0	M0	Good+Moderate	other	Positive	Positive	Negative	No	No	3.47	0	NA	54	0	NA	NA	NA	NA
450	Y	N	N	N	lumpectomy	43	NA	pre	pT1	N0	M0	Good+Moderate	IDC	Positive	Positive	Negative	No	No	2.47	0	NA	181	0	NA	NA	NA	NA
451	Y	N	Y	N	lumpectomy	66	68.5695	post	pT1	N0	M0	NA	IDC	Positive	Negative	Negative	No	No	2.1	1	15	28	1	7.26078	1	SD>6m	NA
452	Y	N	N	N	lumpectomy	52	NA	post	pT1	N0	M0	Poor	IDC	Negative	Negative	NA	No	No	1.34	0	NA	120	0	NA	NA	NA	NA
453	Y	N	N	N	lumpectomy	42	NA	pre	pT1	N0	M0	Poor	IDC	Negative	Positive	NA	No	No	1.58	0	NA	123	0	NA	NA	NA	NA
454	Y	N	N	N	mastectomy	59	NA	post	pT1	N0	M0	Poor	IDC	Positive	Positive	Negative	No	No	1.95	0	NA	74	0	NA	NA	NA	NA
455	Y	N	N	Y	mastectomy	42	44.1396	pre	pT2+unknown	N0	M0	NA	ILC	Positive	Positive	NA	No	No	3.16	1	36.3039	19	1	12.9076	0	PR	Anthracyclins
456	Y	N	N	N	lumpectomy	49	NA	pre	pT1	N0	M0	NA	IDC	Positive	Positive	Negative	No	No	2.8	1	NA	97	0	NA	NA	NA	NA
457	Y	N	N	N	mastectomy	65	NA	post	pT2+unknown	N0	M0	Poor	IDC	Negative	Negative	Negative	No	No	1.86	1	NA	19	0	NA	NA	NA	NA
458	Y	N	N	N	mastectomy	46	NA	pre	pT2+unknown	N0	M0	Poor	IDC	Negative	Negative	Negative	No	No	1.88	0	NA	23	1	NA	NA	NA	NA
459	Y	N	N	N	mastectomy	48	NA	pre	pT2+unknown	N0	M0	Poor	IDC	Positive	Positive	Negative	No	No	1.7	0	NA	98	0	NA	NA	NA	NA
460	Y	N	N	N	mastectomy	56	NA	post	pT2+unknown	N0	M0	Poor	IDC	Positive	Positive	Negative	No	No	1.43	0	NA	121	0	NA	NA	NA	NA
461	Y	N	N	N	lumpectomy	61	NA	post	pT1	N0	M0	NA	IDC	Positive	Positive	Negative	No	No	1.52	0	NA	191	0	NA	NA	NA	NA
462	Y	N	N	N	mastectomy	68	NA	post	pT2+unknown	N0	M0	Good+Moderate	IDC	Positive	NA	Negative	No	No	2.92	0	NA	53	1	NA	NA	NA	NA
463	Y	N	N	N	mastectomy	75	NA	post	pT2+unknown	N0	M0	Good+Moderate	IDC	Positive	NA	Negative	No	No	2.68	0	NA	54	0	NA	NA	NA	NA
464	Y	N	N	N	mastectomy	84	NA	post	pT2+unknown	N0	M0	NA	ILC	Positive	Positive	Negative	No	No	1.61	0	NA	58	0	NA	NA	NA	NA
465	Y	N	N	N	mastectomy	72	NA	post	pT2+unknown	N0	M0	Poor	NA	Positive	Positive	Negative	No	No	3.33	1	NA	49	0	NA	NA	NA	NA
466	Y	N	N	N	mastectomy	74	NA	post	pT2+unknown	N0	M0	Good+Moderate	IDC	Positive	Negative	Negative	No	No	4.04	0	NA	139	0	NA	NA	NA	NA
467	Y	N	N	N	lumpectomy	48	NA	pre	pT2+unknown	N0	M0	NA	ILC	Positive	NA	Negative	No	No	4.36	0	NA	42	0	NA	NA	NA	NA
468	Y	N	Y	N	lumpectomy	55	59.7235	post	pT1	N0	M0	Poor	IDC	Positive	Negative	Negative	No	No	2.74	1	127	44	1	44.616	1	PR	NA
469	Y	N	N	N	lumpectomy	51	NA	pre	pT1	N0	M0	Poor	IDC	Positive	Positive	Negative	No	No	1.88	0	NA	195	0	NA	NA	NA	NA
470	Y	N	Y	N	lumpectomy	38	42.7707	pre	pT2+unknown	N0	M0	Good+Moderate	IDC	Positive	Negative	Negative	No	No	2.77	1	40	50	1	11.269	1	SD>6m	NA
471	Y	N	N	N	mastectomy	57	NA	post	pT2+unknown	N0	M0	NA	IDC	Negative	Negative	Negative	No	No	1.81	0	NA	63	0	NA	NA	NA	NA
472	Y	N	N	N	mastectomy	83	NA	post	pT2+unknown	N0	M0	Poor	IDC	Negative	Negative	NA	No	No	2.19	1	NA	11	1	NA	NA	NA	NA
473	Y	N	N	N	mastectomy	77	NA	post	pT2+unknown	N0	M0	Poor	IDC	Negative	Negative	Positive	No	No	3.42	1	NA	92	0	NA	NA	NA	NA
474	Y	N	N	N	lumpectomy	42	NA	pre	pT1	N0	M0	Poor	NA	Negative	Negative	Negative	No	No	1.86	0	NA	190	0	NA	NA	NA	NA
475	Y	N	N	N	mastectomy	63	NA	post	pT2+unknown	N0	M0	NA	IDC	Negative	Negative	Negative	No	No	1.55	1	NA	35	1	NA	NA	NA	NA
476	Y	N	Y	N	lumpectomy	46	47.1102	pre	pT1	N0	M0	Poor	NA	Positive	NA	Negative	No	No	1.67	1	39	7	1	19.3183	1	SD>6m	NA
477	Y	N	N	N	lumpectomy	37	NA	pre	pT2+unknown	N0	M0	Poor	IDC	Positive	Positive	NA	No	No	3.42	1	NA	58	1	NA	NA	NA	NA
478	Y	N	N	N	lumpectomy	61	NA	post	pT1	N0	M0	Good+Moderate	NA	Positive	Positive	Negative	No	No	2.5	0	NA	173	0	NA	NA	NA	NA
479	Y	N	N	N	mastectomy	54	NA	pre	pT1	N0	M0	NA	IDC	Negative	NA	NA	No	No	3.3	0	NA	82	0	NA	NA	NA	NA
480	Y	N	N	N	lumpectomy	63	65.6126	post	pT1	N0	M0	Good+Moderate	IDC	Positive	Negative	Negative	No	No	3.62	1	NA	15	1	NA	NA	NA	NA
481	Y	N	N	N	mastectomy	54	NA	pre	pT2+unknown	N0	M0	NA	IDC	Negative	Negative	NA	No	No	3.15	1	NA	277	0	NA	NA	NA	NA
482	Y	N	N	N	mastectomy	65	NA	post	pT2+unknown	N0	M0	Good+Moderate	other	Positive	Positive	NA	No	No	3.79	0	NA	124	0	NA	NA	NA	NA
483	Y	N	N	N	mastectomy	74	NA	post	pT2+unknown	N0	M0	Poor	NA	Positive	Negative	Negative	No	No	2.7	0	NA	49	0	NA	NA	NA	NA
484	Y	N	N	N	lumpectomy	58	NA	post	pT1	N0	M0	Poor	IDC	Positive	Positive	Negative	No	No	1.02	0	NA	147	1	NA	NA	NA	NA
485	Y	N	N	N	mastectomy	45	NA	pre	pT2+unknown	N0	M0	NA	other	Positive	Negative	NA	No	No	2.29	0	NA	174	0	NA	NA	NA	NA
486	Y	N	N	N	lumpectomy	60	NA	post	pT1	N0	M0	Poor	NA	Positive	Positive	Positive	No	No	1.9	1	NA	119	0	NA	NA	NA	NA
487	Y	N	N	N	mastectomy	45	NA	pre	pT2+unknown	N0	M0	Good+Moderate	IDC	Positive	Positive	NA	No	No	1.99	0	NA	199	0	NA	NA	NA	NA
488	Y	N	N	N	lumpectomy	61	NA	post	pT2+unknown	N0	M0	Poor	IDC	Positive	NA	Negative	No	No	2.23	0	NA	110	0	NA	NA	NA	NA
489	Y	N	N	N	lumpectomy	55	NA	post	pT1	N0	M0	NA	IDC	Positive	Positive	Negative	No	No	2.8	0	NA	88	1	NA	NA	NA	NA
490	Y	N	Y	N	lumpectomy	34	41.6454	pre	pT1	N0	M0	Poor	IDC	Positive	Positive	Negative	No	No	1.71	1	60	37	0	21.0596	1	PR	NA
491	Y	N	Y	N	mastectomy	63	68.0876	post	pT2+unknown	N0	M0	Good+Moderate	IDC	Positive	Negative	NA	No	No	2.99	1	10	50	1	5.97947	1	PR	NA
492	Y	N	N	N	mastectomy	59	NA	post	pT1	N0	M0	Poor	IDC	Positive	Positive	NA	No	No	0.98	0	NA	86	0	NA	NA	NA	NA
493	Y	N	Y	N	lumpectomy	41	42.6502	pre	pT1	N0	M0	Poor	NA	Positive	Negative	Negative	No	No	3.52	1	30	19	1	2.2998	1	PD	NA
494	Y	N	N	N	lumpectomy	44	NA	pre	pT2+unknown	N0	M0	Poor	IDC	Negative	Positive	Negative	No	No	2.88	0	NA	130	0	NA	NA	NA	NA
495	Y	N	N	Y	lumpectomy	36	37.0897	pre	pT2+unknown	N0	M0	Poor	NA	Negative	Negative	Negative	No	No	2.22	1	5.35524	12	1	2.06982	1	PD	CMF
496	Y	N	N	N	lumpectomy	53	NA	pre	pT2+unknown	N0	M0	Good+Moderate	IDC	Positive	Positive	Negative	No	No	2.94	0	NA	63	0	NA	NA	NA	NA
497	Y	N	Y	N	lumpectomy	56	61.6893	post	pT2+unknown	N0	M0	NA	IDC	Positive	Positive	Negative	No	No	5.39	1	21	50	1	4.33676	1	PD	NA
498	Y	N	N	N	mastectomy	68	NA	post	pT2+unknown	N0	M0	Poor	NA	Negative	Negative	Negative	No	No	1.3	1	NA	14	1	NA	NA	NA	NA
499	Y	N	N	N	lumpectomy	57	NA	post	pT1	N0	M0	Poor	NA	Positive	NA	Negative	No	No	2.92	0	NA	66	0	NA	NA	NA	NA
500	Y	N	N	N	lumpectomy	45	NA	pre	pT1	N0	M0	Poor	NA	Negative	Negative	Positive	No	No	1.83	0	NA	100	0	NA	NA	NA	NA
501	Y	N	N	N	lumpectomy	50	NA	pre	pT1	N0	M0	Poor	NA	Positive	Positive	Negative	No	No	1.72	0	NA	126	0	NA	NA	NA	NA
502	Y	N	N	N	lumpectomy	46	NA	pre	pT1	N0	M0	Poor	NA	Negative	Negative	NA	No	No	3.87	1	NA	13	1	NA	NA	NA	NA
503	Y	N	Y	N	mastectomy	69	73.9138	post	pT2+unknown	N0	M0	NA	ILC	Positive	Positive	NA	No	No	2.94	0	46	50	1	22.7351	1	PR	NA
504	Y	N	N	N	lumpectomy	61	NA	post	pT1	N0	M0	NA	IDC	Positive	Negative	NA	No	No	2.57	1	NA	91	0	NA	NA	NA	NA
505	Y	N	N	N	mastectomy	64	NA	post	pT1	N0	M0	NA	IDC	Positive	Positive	Negative	No	No	2.08	0	NA	91	1	NA	NA	NA	NA
506	Y	N	N	N	lumpectomy	38	NA	pre	pT1	N0	M0	Poor	IDC	Positive	Positive	Negative	No	No	2.47	0	NA	122	0	NA	NA	NA	NA
507	Y	N	N	N	lumpectomy	63	NA	post	pT1	N0	M0	Good+Moderate	IDC	NA	NA	NA	No	No	2.11	0	NA	111	0	NA	NA	NA	NA
508	Y	N	N	N	lumpectomy	46	NA	pre	pT1	N0	M0	Poor	IDC	Positive	Positive	Negative	No	No	2.12	0	NA	51	1	NA	NA	NA	NA
509	Y	N	N	Y	mastectomy	47	54.7953	pre	pT3+pT4	N0	M0	Poor	IDC	Positive	Positive	NA	No	No	2.14	1	31.8357	85	1	8.04518	0	CR	Anthracyclins
510	Y	N	N	N	lumpectomy	49	NA	pre	pT2+unknown	N0	M0	Poor	IDC	Positive	Positive	Negative	No	No	3.04	0	NA	112	0	NA	NA	NA	NA
511	Y	N	Y	N	mastectomy	64	71.3374	post	pT2+unknown	N0	M0	NA	IDC	Positive	Positive	Negative	No	No	2.78	1	23	83	1	16.9528	1	PR	NA
512	Y	N	N	N	lumpectomy	44	NA	pre	pT1	N0	M0	Good+Moderate	IDC	Positive	Positive	Negative	No	No	3	0	NA	189	0	NA	NA	NA	NA
513	Y	N	N	N	lumpectomy	44	NA	pre	pT2+unknown	N0	M0	Poor	NA	Positive	Positive	NA	No	No	3.67	0	NA	84	0	NA	NA	NA	NA
514	Y	N	N	N	mastectomy	61	NA	post	pT3+pT4	N0	M0	Poor	IDC	Negative	Negative	NA	No	No	1.57	0	NA	177	0	NA	NA	NA	NA
515	Y	N	Y	N	lumpectomy	80	82.5133	post	pT1	N0	M0	Good+Moderate	IDC	Positive	Negative	Positive	No	No	1.69	1	22	22	1	5.12526	1	SD<=6m	NA
516	Y	N	N	N	lumpectomy	68	NA	post	pT1	N0	M0	Poor	IDC	Positive	Negative	Positive	No	No	1.4	1	NA	92	0	NA	NA	NA	NA
517	Y	N	Y	N	lumpectomy	60	62.6229	post	pT1	N0	M0	NA	IDC	Positive	Positive	Negative	No	No	1.73	1	6	20	1	3.05544	1	PD	NA
518	Y	N	N	N	mastectomy	62	NA	post	pT1	N0	M0	NA	other	Positive	Positive	NA	No	No	1.18	1	NA	106	0	NA	NA	NA	NA
519	Y	N	N	N	lumpectomy	40	NA	pre	pT2+unknown	N0	M0	NA	IDC	Negative	Negative	Positive	No	No	3	0	NA	178	0	NA	NA	NA	NA
520	Y	N	N	N	mastectomy	53	NA	pre	pT2+unknown	N0	M0	Poor	other	Negative	Negative	Negative	No	No	2.19	0	NA	97	0	NA	NA	NA	NA
521	Y	N	Y	N	lumpectomy	71	74.3682	post	pT1	N0	M0	Poor	IDC	Positive	Negative	Negative	No	No	3.35	1	13	35	1	12.7803	1	SD>6m	NA
522	Y	N	N	N	lumpectomy	78	NA	post	pT2+unknown	N0	M0	Poor	IDC	Negative	Negative	NA	No	No	1.81	0	NA	111	1	NA	NA	NA	NA
523	Y	N	N	N	lumpectomy	65	NA	post	pT2+unknown	N0	M0	NA	IDC	NA	NA	Positive	No	No	2.19	1	NA	57	0	NA	NA	NA	NA
524	Y	N	N	N	lumpectomy	53	NA	pre	pT2+unknown	N0	M0	NA	other	Negative	Negative	Negative	No	No	1.61	0	NA	61	0	NA	NA	NA	NA
525	Y	N	N	Y	mastectomy	31	32.2464	pre	pT1	N0	M0	Poor	ILC	Positive	Positive	Negative	No	No	2.8	1	26.8747	14	1	5.77823	0	SD>6c	CMF
526	Y	N	N	N	lumpectomy	79	NA	post	pT1	N0	M0	Poor	IDC	Positive	Positive	Negative	No	No	2.9	1	NA	96	0	NA	NA	NA	NA
527	Y	N	N	Y	mastectomy	36	38.8255	pre	pT2+unknown	N0	M0	Poor	IDC	Negative	Negative	Negative	No	No	3.28	1	3.94251	29	1	1.37988	1	PD	Anthracyclins
528	Y	N	N	N	lumpectomy	50	NA	pre	pT2+unknown	N0	M0	NA	ILC	Positive	Positive	Negative	No	No	2.02	0	NA	33	0	NA	NA	NA	NA
529	Y	N	N	Y	lumpectomy	54	55.4004	post	pT1	N0	M0	Poor	IDC	Negative	Negative	Negative	No	No	2.52	1	10.1848	11	1	5.97947	1	SD>6c	CMF
530	Y	N	Y	N	lumpectomy	58	63.2662	post	pT2+unknown	N0	M0	Poor	NA	Positive	Positive	NA	No	No	1.94	0	85	36	0	16.5914	0	PR	NA
531	Y	N	Y	N	lumpectomy	57	59.5893	post	pT2+unknown	N0	M0	NA	IDC	Positive	Positive	Negative	No	No	1.89	0	72	28	1	33.0513	1	PR	NA
532	Y	N	N	N	lumpectomy	40	NA	pre	pT2+unknown	N0	M0	NA	IDC	Negative	Negative	Negative	No	No	2.9	0	NA	79	0	NA	NA	NA	NA
533	Y	N	N	N	mastectomy	70	NA	post	pT3+pT4	N0	M0	Poor	NA	Negative	Negative	Negative	No	No	4.48	0	NA	59	0	NA	NA	NA	NA
534	Y	N	N	N	lumpectomy	70	NA	post	pT1	N0	M0	NA	other	Negative	Negative	NA	No	No	4.1	0	NA	60	0	NA	NA	NA	NA
535	Y	N	Y	N	lumpectomy	58	62.8309	post	pT1	N0	M0	NA	IDC	Positive	Positive	Negative	No	No	1.91	0	126	39	0	125.635	0	CR	NA
536	Y	N	Y	N	lumpectomy	74	76.4654	post	pT2+unknown	N0	M0	Poor	IDC	Positive	Positive	Negative	No	No	2.78	0	62	25	1	61.7002	0	PR	NA
537	Y	N	N	N	mastectomy	41	NA	pre	pT1	N0	M0	Good+Moderate	NA	Positive	Positive	NA	No	No	1.14	0	NA	113	1	NA	NA	NA	NA
538	Y	N	N	N	lumpectomy	46	NA	pre	pT1	N0	M0	Poor	IDC	Negative	Negative	Negative	No	No	3.15	0	NA	128	0	NA	NA	NA	NA
539	Y	N	N	Y	mastectomy	47	54.5407	pre	pT2+unknown	N0	M0	NA	IDC	Positive	Positive	Negative	No	No	3.3	0	0	30	0	9.35934	0	PR	Anthracyclins
540	Y	N	N	N	lumpectomy	75	NA	post	pT2+unknown	N0	M0	Poor	NA	Negative	Negative	Negative	No	No	2.09	0	NA	120	0	NA	NA	NA	NA
541	Y	N	N	N	lumpectomy	55	NA	post	pT1	N0	M0	Poor	IDC	Positive	Positive	Positive	No	No	3.62	0	NA	98	0	NA	NA	NA	NA
542	Y	N	N	N	mastectomy	78	NA	post	pT1	N0	M0	NA	IDC	Positive	Positive	Negative	No	No	1.18	0	NA	107	0	NA	NA	NA	NA
543	Y	N	N	N	lumpectomy	60	NA	post	pT1	N0	M0	Poor	IDC	Negative	Negative	Negative	No	No	2.37	0	NA	161	0	NA	NA	NA	NA
544	Y	N	N	N	mastectomy	69	NA	post	pT2+unknown	N0	M0	Poor	IDC	Positive	Negative	Negative	No	No	2.32	1	NA	16	1	NA	NA	NA	NA
545	Y	N	N	N	mastectomy	62	NA	post	pT2+unknown	N0	M0	Poor	IDC	Negative	Negative	Negative	No	No	5.59	1	NA	7	1	NA	NA	NA	NA
546	Y	N	N	N	mastectomy	64	66.3765	post	pT2+unknown	N0	M0	Poor	NA	Positive	Positive	Negative	No	No	2.8	1	NA	18	1	NA	NA	NA	NA
547	Y	N	N	N	mastectomy	47	NA	pre	pT2+unknown	N0	M0	NA	IDC	Positive	Positive	Positive	No	No	2.26	0	NA	247	0	NA	NA	NA	NA
548	Y	N	Y	N	lumpectomy	57	64.2984	post	pT1	N0	M0	Poor	IDC	Positive	Positive	Negative	No	No	2.78	0	29	80	1	4.6653	1	PD	NA
549	Y	N	N	Y	lumpectomy	36	39.0144	pre	pT2+unknown	N0	M0	Poor	IDC	Negative	Negative	Positive	No	No	2.38	1	8.77207	23	1	1.37988	1	PD	CMF
550	Y	N	N	N	mastectomy	66	NA	post	pT3+pT4	N0	M0	Poor	NA	Positive	Positive	Negative	No	No	2.26	0	NA	42	0	NA	NA	NA	NA
551	Y	N	N	N	mastectomy	43	NA	pre	pT2+unknown	N0	M0	NA	IDC	Positive	Positive	Positive	No	No	2.26	1	NA	61	1	NA	NA	NA	NA
552	Y	N	Y	N	lumpectomy	69	74.82	post	pT1	N0	M0	Poor	IDC	Positive	Positive	Negative	No	No	2.59	1	42	60	1	12.4189	1	PR	NA
553	Y	N	N	Y	lumpectomy	35	36.4736	pre	pT1	N0	M0	Poor	IDC	Negative	Negative	Negative	No	No	2.77	1	10.1848	7	1	7.58932	1	PR	Anthracyclins
554	Y	N	N	N	lumpectomy	57	NA	post	pT1	N0	M0	Poor	IDC	Negative	Negative	Negative	No	No	3.33	0	NA	148	0	NA	NA	NA	NA
555	Y	N	N	N	mastectomy	67	NA	post	pT2+unknown	N0	M0	Poor	NA	Negative	Negative	Negative	No	No	3.13	0	NA	85	0	NA	NA	NA	NA
556	Y	N	N	N	mastectomy	42	NA	pre	pT1	N0	M0	NA	IDC	Positive	Positive	NA	No	No	3.77	0	NA	217	0	NA	NA	NA	NA
557	Y	N	Y	N	lumpectomy	53	54.8337	post	pT1	N0	M0	NA	IDC	Positive	Positive	Negative	No	No	1.56	1	5	11	1	3.41684	1	PD	NA
558	Y	N	N	N	lumpectomy	28	NA	pre	pT1	N0	M0	Good+Moderate	IDC	Positive	Negative	Negative	No	No	2.39	0	NA	112	0	NA	NA	NA	NA
559	Y	N	N	N	lumpectomy	51	NA	post	pT2+unknown	N0	M0	NA	IDC	Negative	Negative	Negative	No	No	4.54	0	NA	206	0	NA	NA	NA	NA
560	Y	N	N	N	mastectomy	79	NA	post	pT1	N0	M0	NA	other	Positive	Positive	NA	No	No	1.64	0	NA	82	0	NA	NA	NA	NA
561	Y	N	N	N	lumpectomy	63	NA	post	pT1	N0	M0	Good+Moderate	IDC	Positive	NA	Positive	No	No	2.57	1	NA	124	1	NA	NA	NA	NA
562	Y	N	N	N	lumpectomy	36	NA	pre	pT1	N0	M0	Poor	IDC	Negative	NA	Negative	No	No	0.99	0	NA	103	0	NA	NA	NA	NA
563	Y	N	N	N	lumpectomy	53	NA	pre	pT2+unknown	N0	M0	Good+Moderate	IDC	Positive	NA	Negative	No	No	2.9	0	NA	117	0	NA	NA	NA	NA
564	Y	N	N	N	mastectomy	69	NA	post	pT1	N0	M0	Poor	NA	Positive	Positive	Negative	No	No	3.24	0	NA	104	0	NA	NA	NA	NA
565	Y	N	N	N	lumpectomy	43	NA	pre	pT2+unknown	N0	M0	Poor	IDC	Positive	Positive	Positive	No	No	2.32	0	NA	120	0	NA	NA	NA	NA
566	Y	N	N	N	lumpectomy	43	NA	pre	pT2+unknown	N0	M0	Poor	IDC	Positive	Positive	Negative	No	No	3.28	1	NA	19	1	NA	NA	NA	NA
567	Y	N	N	N	lumpectomy	47	NA	pre	pT1	N0	M0	Poor	IDC	Negative	Positive	NA	No	No	3.35	0	NA	95	0	NA	NA	NA	NA
568	Y	N	N	N	mastectomy	73	NA	post	pT2+unknown	N0	M0	NA	ILC	Positive	Negative	Negative	No	No	2.06	0	NA	88	0	NA	NA	NA	NA
569	Y	N	N	N	mastectomy	75	NA	post	pT2+unknown	N0	M0	Poor	other	Positive	Positive	NA	No	No	1.77	0	NA	116	0	NA	NA	NA	NA
570	Y	N	Y	N	mastectomy	71	73.3251	post	pT1	N0	M0	Good+Moderate	IDC	Positive	Positive	Negative	No	No	0.68	0	39	17	1	34.9897	1	SD>6m	NA
571	Y	N	N	N	mastectomy	71	NA	post	pT1	N0	M0	NA	NA	Positive	Negative	Negative	No	No	2.63	1	NA	33	1	NA	NA	NA	NA
572	Y	N	N	N	lumpectomy	37	NA	pre	pT1	N0	M0	NA	IDC	Negative	Positive	Positive	No	No	3.4	1	NA	44	1	NA	NA	NA	NA
573	Y	N	N	N	lumpectomy	61	NA	post	pT2+unknown	N0	M0	Good+Moderate	IDC	Positive	Positive	Negative	No	No	1.39	1	NA	28	1	NA	NA	NA	NA
574	Y	N	N	Y	lumpectomy	56	56.8405	post	pT2+unknown	N0	M0	Poor	IDC	Negative	Negative	Negative	No	No	1.89	1	4.46817	7	1	0.689938	1	PD	CMF
575	Y	N	N	N	mastectomy	63	NA	post	pT1	N0	M0	Poor	IDC	Negative	Negative	NA	No	No	1.88	0	NA	57	0	NA	NA	NA	NA
576	Y	N	Y	N	mastectomy	54	55.7947	pre	pT2+unknown	N0	M0	NA	ILC	Positive	Positive	Negative	No	No	3.25	1	27	21	1	5.22382	1	PD	NA
577	Y	N	N	N	mastectomy	49	NA	pre	pT2+unknown	N0	M0	Poor	NA	Negative	Positive	Negative	No	No	2.37	1	NA	270	0	NA	NA	NA	NA
578	Y	N	N	N	mastectomy	83	NA	post	pT2+unknown	N0	M0	Good+Moderate	IDC	Positive	Positive	NA	No	No	3.06	1	NA	45	0	NA	NA	NA	NA
579	Y	N	N	N	lumpectomy	61	NA	post	pT2+unknown	N0	M0	Poor	IDC	Positive	Positive	Positive	No	No	1.49	0	NA	72	0	NA	NA	NA	NA
580	Y	N	N	N	lumpectomy	53	NA	post	pT2+unknown	N0	M0	Poor	NA	Negative	Negative	Negative	No	No	0	1	NA	6	1	NA	NA	NA	NA
581	Y	N	N	N	lumpectomy	29	NA	pre	pT1	N0	M0	Good+Moderate	IDC	Negative	NA	Positive	No	No	2.59	0	NA	218	0	NA	NA	NA	NA
582	Y	N	Y	N	mastectomy	78	82.1465	post	pT2+unknown	N0	M0	NA	NA	Positive	Positive	Negative	No	No	3.29	1	8	42	1	2.69405	1	PD	NA
583	Y	N	N	N	mastectomy	73	NA	post	pT2+unknown	N0	M0	Poor	NA	Positive	Negative	NA	No	No	3.74	0	NA	42	0	NA	NA	NA	NA
584	Y	N	Y	N	mastectomy	36	42.1629	pre	pT2+unknown	N0	M0	NA	IDC	Positive	Positive	Negative	No	No	3.07	1	17	63	1	2.10267	1	PD	NA
585	Y	N	N	N	mastectomy	56	NA	post	pT1	N0	M0	Good+Moderate	IDC	Positive	Positive	Negative	No	No	1.82	0	NA	154	0	NA	NA	NA	NA
586	Y	N	N	N	mastectomy	74	NA	post	pT3+pT4	N0	M0	Poor	IDC	Negative	Negative	Positive	No	No	2.44	0	NA	30	0	NA	NA	NA	NA
587	Y	N	N	N	lumpectomy	65	NA	post	pT1	N0	M0	Good+Moderate	IDC	Positive	Negative	Negative	No	No	1.67	0	NA	109	0	NA	NA	NA	NA
588	Y	N	N	N	lumpectomy	70	NA	post	pT2+unknown	N0	M0	Poor	NA	Positive	Positive	Negative	No	No	2.34	0	NA	126	0	NA	NA	NA	NA
589	Y	N	N	N	mastectomy	81	NA	post	pT2+unknown	N0	M0	Poor	IDC	Positive	Positive	NA	No	No	0	1	NA	40	1	NA	NA	NA	NA
590	Y	N	N	N	lumpectomy	70	NA	post	pT1	N0	M0	Good+Moderate	other	Positive	Negative	Negative	No	No	3.59	0	NA	113	0	NA	NA	NA	NA
591	Y	N	N	N	mastectomy	74	NA	post	pT2+unknown	N0	M0	Good+Moderate	IDC	Positive	Positive	Negative	No	No	3.49	1	NA	35	0	NA	NA	NA	NA
592	Y	N	Y	N	lumpectomy	59	65.1636	post	pT1	N0	M0	Poor	IDC	Positive	Positive	Negative	No	No	3.67	0	176	62	1	37.6181	1	SD>6m	NA
593	Y	N	Y	N	mastectomy	50	51.54	pre	pT2+unknown	N0	M0	Poor	IDC	Positive	Positive	Negative	No	No	2.45	0	104	15	1	17.4784	1	SD>6m	NA
594	Y	N	N	N	mastectomy	59	NA	pre	pT1	N0	M0	Good+Moderate	NA	Negative	Negative	Negative	No	No	2.35	0	NA	85	0	NA	NA	NA	NA
595	Y	N	N	N	lumpectomy	44	NA	pre	pT2+unknown	N0	M0	Good+Moderate	IDC	Negative	Negative	Negative	No	No	1.03	0	NA	53	0	NA	NA	NA	NA
596	Y	N	N	N	lumpectomy	56	59.4908	post	pT2+unknown	N0	M0	Poor	IDC	Negative	NA	Negative	No	No	4.36	1	NA	33	1	NA	NA	NA	NA
597	Y	N	N	N	mastectomy	52	NA	post	pT1	N0	M0	Poor	IDC	Negative	Negative	Negative	No	No	2.08	0	NA	72	0	NA	NA	NA	NA
598	Y	N	Y	N	lumpectomy	60	64.063	post	pT1	N0	M0	Poor	IDC	Positive	Negative	Negative	No	No	2.35	1	39	47	1	8.9692	1	PR	NA
599	Y	N	N	N	lumpectomy	55	NA	post	pT2+unknown	N0	M0	Poor	IDC	Negative	Negative	NA	No	No	2.66	0	NA	83	0	NA	NA	NA	NA
600	Y	N	N	N	mastectomy	76	NA	post	pT2+unknown	N0	M0	NA	IDC	Positive	Positive	Negative	No	No	3.87	0	NA	97	0	NA	NA	NA	NA
601	Y	N	N	N	mastectomy	68	NA	post	pT3+pT4	N0	M0	Good+Moderate	IDC	Positive	Positive	Negative	No	No	2.68	0	NA	146	0	NA	NA	NA	NA
602	Y	N	N	N	mastectomy	56	NA	post	pT1	N0	M0	Poor	IDC	Positive	Negative	NA	No	No	4.27	0	NA	113	0	NA	NA	NA	NA
603	Y	N	N	N	lumpectomy	70	NA	post	pT2+unknown	N0	M0	Poor	IDC	Negative	Negative	Negative	No	No	2.24	0	NA	90	0	NA	NA	NA	NA
604	Y	N	N	N	lumpectomy	54	NA	post	pT2+unknown	N0	M0	Poor	IDC	Positive	NA	Negative	No	No	3.26	0	NA	136	0	NA	NA	NA	NA
605	Y	N	N	N	mastectomy	56	NA	post	pT1	N0	M0	Poor	IDC	Positive	Positive	Negative	No	No	2.52	0	NA	63	0	NA	NA	NA	NA
606	Y	N	N	N	lumpectomy	54	NA	post	pT1	N0	M0	NA	IDC	Positive	Negative	Negative	No	No	2.05	0	NA	106	0	NA	NA	NA	NA
607	Y	N	N	N	lumpectomy	43	NA	pre	pT1	N0	M0	Poor	IDC	Positive	Positive	Positive	No	No	1.88	0	NA	186	0	NA	NA	NA	NA
608	Y	N	N	N	lumpectomy	33	NA	pre	pT2+unknown	N0	M0	NA	IDC	Positive	Positive	Negative	No	No	3.3	1	NA	40	0	NA	NA	NA	NA
609	Y	N	N	N	mastectomy	83	NA	post	pT1	N0	M0	NA	other	Positive	Positive	Negative	No	No	3.57	1	NA	58	0	NA	NA	NA	NA
610	Y	N	N	Y	lumpectomy	35	37.9521	pre	pT1	N0	M0	Good+Moderate	IDC	Negative	Negative	Negative	No	No	1.94	1	33.2485	29	1	5.12115	0	CR	Anthracyclins
611	Y	N	N	N	lumpectomy	47	NA	pre	pT2+unknown	N0	M0	NA	other	Positive	Positive	Negative	No	No	1.62	1	NA	237	0	NA	NA	NA	NA
612	Y	N	N	Y	lumpectomy	28	29.3717	pre	pT2+unknown	N0	M0	NA	IDC	Negative	Negative	Negative	No	No	2.9	1	10.5134	8	1	2.59548	1	PD	Anthracyclins
613	Y	N	N	N	lumpectomy	66	NA	post	pT1	N0	M0	NA	IDC	Positive	Positive	NA	No	No	2.88	0	NA	195	0	NA	NA	NA	NA
614	Y	N	N	N	lumpectomy	37	NA	pre	pT2+unknown	N0	M0	Poor	NA	Negative	Negative	Negative	No	No	2.82	1	NA	55	1	NA	NA	NA	NA
615	Y	N	N	N	lumpectomy	44	NA	pre	pT1	N0	M0	NA	IDC	Positive	Positive	Positive	No	No	2.68	1	NA	36	1	NA	NA	NA	NA
616	Y	N	N	N	mastectomy	72	NA	post	pT2+unknown	N0	M0	Good+Moderate	IDC	Positive	Positive	Negative	No	No	3.21	0	NA	62	1	NA	NA	NA	NA
617	Y	N	N	N	mastectomy	66	NA	post	pT2+unknown	N0	M0	NA	IDC	Positive	Positive	NA	No	No	1.04	1	NA	55	0	NA	NA	NA	NA
618	Y	N	N	N	lumpectomy	45	48.2163	pre	pT1	N0	M0	Poor	IDC	Negative	Positive	NA	No	No	3.37	1	NA	26	1	NA	NA	NA	NA
619	Y	N	N	N	lumpectomy	58	NA	post	pT1	N0	M0	NA	IDC	Positive	Positive	NA	No	No	1.71	0	NA	124	0	NA	NA	NA	NA
620	Y	N	N	N	lumpectomy	68	NA	post	pT2+unknown	N0	M0	Poor	IDC	Positive	Positive	Negative	No	No	1.91	0	NA	151	0	NA	NA	NA	NA
621	Y	N	N	N	lumpectomy	53	NA	post	pT2+unknown	N0	M0	Poor	IDC	Negative	Negative	NA	No	No	2.21	0	NA	104	0	NA	NA	NA	NA
622	Y	N	N	N	lumpectomy	52	NA	pre	pT1	N0	M0	NA	ILC	Positive	Positive	Negative	No	No	2.29	0	NA	37	0	NA	NA	NA	NA
623	Y	N	Y	N	mastectomy	62	64.3833	post	pT2+unknown	N0	M0	Poor	IDC	Positive	NA	Negative	No	No	2.52	1	54	25	1	35.8439	1	SD>6m	NA
624	Y	N	N	N	lumpectomy	50	NA	pre	pT1	N0	M0	Poor	IDC	Negative	Negative	Negative	No	No	1.56	0	NA	114	0	NA	NA	NA	NA
625	Y	N	Y	N	mastectomy	52	53.3169	post	pT2+unknown	N0	M0	NA	NA	Positive	Negative	NA	No	No	2.44	1	16	6	1	8.1807	1	PR	NA
626	Y	N	N	Y	lumpectomy	57	59.9644	post	pT1	N0	M0	Poor	NA	Negative	Negative	Negative	No	No	2.99	1	4.69815	33	1	1.51129	1	PD	CMF
627	Y	N	N	N	mastectomy	51	54.4778	pre	pT2+unknown	N0	M0	Poor	NA	Negative	Negative	NA	No	No	3.04	1	NA	40	1	NA	NA	NA	NA
628	Y	N	N	N	lumpectomy	61	NA	post	pT1	N0	M0	Poor	IDC	Positive	Positive	NA	No	No	2.35	0	NA	127	0	NA	NA	NA	NA
629	Y	N	N	N	mastectomy	70	NA	post	pT2+unknown	N0	M0	Poor	NA	Positive	Negative	Negative	No	No	2.52	0	NA	86	0	NA	NA	NA	NA
630	Y	N	N	N	lumpectomy	48	NA	pre	pT2+unknown	N0	M0	NA	IDC	Negative	Negative	Negative	No	No	1.18	0	NA	264	0	NA	NA	NA	NA
631	Y	N	N	N	lumpectomy	58	NA	post	pT2+unknown	N0	M0	Poor	NA	Positive	Positive	NA	No	No	2.56	0	NA	154	0	NA	NA	NA	NA
632	Y	N	N	N	lumpectomy	58	NA	post	pT1	N0	M0	Poor	NA	Positive	Positive	Negative	No	No	2.96	0	NA	96	0	NA	NA	NA	NA
633	Y	N	N	N	lumpectomy	60	NA	post	pT2+unknown	N0	M0	Poor	IDC	Positive	Negative	Negative	No	No	3.24	0	NA	109	0	NA	NA	NA	NA
634	Y	N	N	N	lumpectomy	60	NA	post	pT1	N0	M0	NA	IDC	Positive	Positive	Negative	No	No	1.88	0	NA	165	0	NA	NA	NA	NA
635	Y	N	N	Y	lumpectomy	30	32.0411	pre	pT2+unknown	N0	M0	Poor	NA	Negative	Negative	Positive	No	No	1.97	1	38.9651	20	1	7.4538	0	PR	CMF
636	Y	N	N	Y	lumpectomy	38	42.4257	pre	pT2+unknown	N0	M0	Poor	IDC	Positive	Negative	Negative	No	No	2.16	1	18.1027	43	1	12.6817	1	PR	Anthracyclins
637	Y	N	N	N	lumpectomy	48	NA	pre	pT1	N0	M0	Poor	IDC	Negative	Positive	NA	No	No	3.69	0	NA	82	0	NA	NA	NA	NA
638	Y	N	N	N	lumpectomy	69	NA	post	pT1	N0	M0	Poor	IDC	Negative	Negative	Negative	No	No	3.35	0	NA	56	0	NA	NA	NA	NA
639	Y	N	N	N	lumpectomy	59	NA	post	pT1	N0	M0	Good+Moderate	IDC	Positive	Positive	Negative	No	No	2.45	0	NA	82	0	NA	NA	NA	NA
640	Y	N	Y	N	mastectomy	70	71.707	post	pT3+pT4	N0	M0	Poor	ILC	Positive	Positive	Negative	No	No	1.37	1	31	17	1	14.4887	1	PR	NA
641	Y	N	N	N	mastectomy	32	NA	pre	pT2+unknown	N0	M0	NA	IDC	Positive	Negative	Negative	No	No	2.94	0	NA	84	0	NA	NA	NA	NA
642	Y	N	N	N	lumpectomy	56	NA	post	pT1	N0	M0	NA	IDC	Positive	Positive	Negative	No	No	1.87	0	NA	144	0	NA	NA	NA	NA
643	Y	N	N	N	lumpectomy	73	NA	post	pT2+unknown	N0	M0	Poor	other	Negative	Negative	Negative	No	No	3.1	0	NA	50	0	NA	NA	NA	NA
644	Y	N	N	N	lumpectomy	68	NA	post	pT1	N0	M0	NA	other	Positive	Positive	Negative	No	No	1.37	0	NA	92	0	NA	NA	NA	NA
645	Y	N	N	Y	lumpectomy	35	36.5202	pre	pT1	N0	M0	Poor	IDC	Negative	Negative	Negative	No	No	2.88	1	14.1602	21	1	6.47228	1	SD>6c	Anthracyclins
646	Y	N	N	N	mastectomy	75	NA	post	pT2+unknown	N0	M0	NA	ILC	Positive	Negative	Negative	No	No	2.72	0	NA	56	0	NA	NA	NA	NA
647	Y	N	N	N	mastectomy	76	77.7385	post	pT2+unknown	N0	M0	NA	ILC	Negative	Negative	NA	No	No	2.65	1	NA	20	1	NA	NA	NA	NA
648	Y	N	N	N	mastectomy	64	NA	post	pT1	N0	M0	NA	other	Positive	Positive	Negative	No	No	3.42	0	NA	186	0	NA	NA	NA	NA
649	Y	N	N	N	mastectomy	47	NA	pre	pT1	N0	M0	Poor	NA	Positive	Positive	NA	No	No	2.88	0	NA	147	0	NA	NA	NA	NA
650	Y	N	Y	N	mastectomy	67	72.115	post	pT2+unknown	N0	M0	Poor	ILC	Positive	Negative	NA	No	No	1.56	1	26	55	1	4.40246	1	PD	NA
651	Y	N	N	N	mastectomy	66	NA	post	pT1	N0	M0	NA	IDC	Negative	Negative	Negative	No	No	1.51	0	NA	60	0	NA	NA	NA	NA
652	Y	N	N	N	lumpectomy	41	NA	pre	pT2+unknown	N0	M0	Poor	NA	Negative	Negative	Negative	No	No	4.45	0	NA	120	0	NA	NA	NA	NA
653	Y	N	Y	N	lumpectomy	43	51.0992	pre	pT2+unknown	N0	M0	Poor	IDC	Positive	Positive	Positive	No	No	3.52	0	140	88	1	14.9815	1	PR	NA
654	Y	N	N	N	lumpectomy	69	NA	post	pT1	N0	M0	Poor	NA	Positive	Positive	Negative	No	No	1.44	0	NA	81	0	NA	NA	NA	NA
655	Y	N	N	N	mastectomy	41	NA	pre	pT1	N0	M0	Good+Moderate	IDC	Positive	Positive	Negative	No	No	4.12	0	NA	162	0	NA	NA	NA	NA
656	Y	N	N	N	mastectomy	69	NA	post	pT3+pT4	N0	M0	Poor	IDC	Negative	Negative	Negative	No	No	0	0	NA	61	0	NA	NA	NA	NA
657	Y	N	N	N	mastectomy	34	NA	pre	pT2+unknown	N0	M0	NA	other	Negative	Negative	Negative	No	No	3.59	0	NA	97	0	NA	NA	NA	NA
658	Y	N	Y	N	mastectomy	76	81.1389	post	pT2+unknown	N0	M0	Good+Moderate	IDC	Positive	Positive	Negative	No	No	2.13	1	29	54	1	11.6632	1	SD>6m	NA
659	Y	N	N	N	lumpectomy	64	NA	post	pT1	N0	M0	Poor	IDC	Positive	Positive	NA	No	No	3.37	0	NA	113	0	NA	NA	NA	NA
660	Y	N	N	N	mastectomy	74	NA	post	pT2+unknown	N0	M0	Poor	NA	Positive	Positive	Negative	No	No	2.5	0	NA	122	0	NA	NA	NA	NA
661	Y	N	N	N	lumpectomy	52	NA	post	pT1	N0	M0	Poor	NA	Negative	Negative	Negative	No	No	2.45	0	NA	156	0	NA	NA	NA	NA
662	Y	N	N	N	lumpectomy	43	NA	pre	pT2+unknown	N0	M0	Poor	NA	Negative	Negative	Positive	No	No	0	0	NA	54	0	NA	NA	NA	NA
663	Y	N	N	N	mastectomy	73	NA	post	pT2+unknown	N0	M0	NA	NA	Positive	Positive	Negative	No	No	2.08	1	NA	61	1	NA	NA	NA	NA
664	Y	N	N	N	lumpectomy	44	NA	pre	pT1	N0	M0	Poor	IDC	Positive	Negative	Negative	No	No	2.13	1	NA	242	0	NA	NA	NA	NA
665	Y	N	N	N	mastectomy	66	NA	post	pT2+unknown	N0	M0	Poor	IDC	Positive	Positive	Negative	No	No	3.98	0	NA	104	0	NA	NA	NA	NA
666	Y	N	N	N	lumpectomy	56	NA	post	pT1	N0	M0	NA	other	Negative	Negative	NA	No	No	2.45	0	NA	84	0	NA	NA	NA	NA
667	Y	N	N	N	lumpectomy	43	NA	pre	pT1	N0	M0	Good+Moderate	IDC	Positive	Negative	Positive	No	No	3.54	0	NA	75	0	NA	NA	NA	NA
668	Y	N	N	N	mastectomy	47	NA	pre	pT3+pT4	N0	M0	NA	ILC	Positive	Positive	NA	No	No	3.44	1	NA	178	1	NA	NA	NA	NA
669	Y	N	N	N	lumpectomy	66	NA	post	pT2+unknown	N0	M0	Poor	IDC	Negative	Negative	Positive	No	No	1.38	0	NA	76	0	NA	NA	NA	NA
670	Y	N	Y	N	mastectomy	49	50.3107	pre	pT2+unknown	N0	M0	NA	IDC	Positive	Positive	Negative	No	No	2.74	1	37	14	1	12.386	1	SD>6m	NA
671	Y	N	N	N	mastectomy	50	NA	pre	pT1	N0	M0	NA	NA	Positive	Positive	Negative	No	No	1.65	0	NA	96	0	NA	NA	NA	NA
672	Y	N	N	Y	mastectomy	57	58.6639	post	pT2+unknown	N0	M0	Poor	IDC	Negative	Negative	Negative	No	No	2.25	1	8.34497	14	1	7.51951	0	SD>6c	CMF
673	Y	N	N	N	lumpectomy	60	NA	post	pT2+unknown	N0	M0	Poor	NA	Negative	Negative	Negative	No	No	2.54	0	NA	105	0	NA	NA	NA	NA
674	Y	N	Y	N	mastectomy	67	69.5003	post	pT1	N0	M0	Good+Moderate	IDC	Positive	Positive	Negative	No	No	2.3	1	19	25	1	10.0534	1	SD>6m	NA
675	Y	N	N	N	mastectomy	45	NA	pre	pT1	N0	M0	Good+Moderate	IDC	NA	NA	Positive	No	No	4.61	0	NA	190	0	NA	NA	NA	NA
676	Y	N	N	N	lumpectomy	55	NA	pre	pT1	N0	M0	Poor	IDC	Positive	Positive	NA	No	No	2.9	0	NA	67	1	NA	NA	NA	NA
677	Y	N	N	N	lumpectomy	42	NA	pre	pT1	N0	M0	NA	IDC	Negative	Negative	NA	No	No	3.28	0	NA	34	0	NA	NA	NA	NA
678	Y	N	N	N	mastectomy	53	NA	pre	pT3+pT4	N0	M0	NA	IDC	Positive	Positive	Negative	No	No	1.92	0	NA	48	0	NA	NA	NA	NA
679	Y	N	Y	N	mastectomy	68	73.3826	post	pT1	N0	M0	Good+Moderate	ILC	Positive	Positive	Negative	No	No	3.86	0	24	86	0	23.7536	0	SD>6m	NA
680	Y	N	N	N	lumpectomy	47	NA	pre	pT1	N0	M0	Poor	IDC	Positive	Positive	NA	No	No	3.64	0	NA	97	0	NA	NA	NA	NA
681	Y	N	Y	N	lumpectomy	47	48.1314	pre	pT2+unknown	N0	M0	Good+Moderate	IDC	Positive	Positive	Negative	No	No	3.1	1	40	9	1	4.92813	1	PD	NA
682	Y	N	N	N	lumpectomy	48	NA	pre	pT2+unknown	N0	M0	NA	other	Positive	Positive	Negative	No	No	1.37	0	NA	234	0	NA	NA	NA	NA
683	Y	N	N	N	lumpectomy	47	NA	pre	pT2+unknown	N0	M0	Poor	ILC	Positive	Positive	Negative	No	No	2.44	0	NA	121	0	NA	NA	NA	NA
684	Y	N	N	N	lumpectomy	70	NA	post	pT1	N0	M0	Poor	IDC	Positive	NA	Negative	No	No	1.98	0	NA	36	0	NA	NA	NA	NA
685	Y	N	N	N	lumpectomy	61	NA	post	pT1	N0	M0	Good+Moderate	NA	Positive	NA	Negative	No	No	2.19	0	NA	57	0	NA	NA	NA	NA
686	Y	N	N	N	lumpectomy	50	NA	pre	pT1	N0	M0	Poor	IDC	Positive	Positive	Positive	No	No	1.72	0	NA	200	0	NA	NA	NA	NA
687	Y	N	N	N	mastectomy	70	NA	post	pT2+unknown	N0	M0	NA	ILC	Positive	Negative	Negative	No	No	2.44	1	NA	83	0	NA	NA	NA	NA
688	Y	N	N	N	mastectomy	52	NA	pre	pT1	N0	M0	NA	IDC	Positive	Positive	NA	No	No	3.13	0	NA	164	0	NA	NA	NA	NA
689	Y	N	N	N	lumpectomy	55	NA	post	pT1	N0	M0	Good+Moderate	IDC	Positive	Positive	Negative	No	No	3.35	0	NA	164	0	NA	NA	NA	NA
690	Y	N	N	N	lumpectomy	37	NA	pre	pT2+unknown	N0	M0	Poor	NA	Negative	Negative	Negative	No	No	1.76	0	NA	124	0	NA	NA	NA	NA
691	Y	N	N	N	lumpectomy	43	NA	pre	pT1	N0	M0	Poor	IDC	Positive	Positive	Positive	No	No	0.29	0	NA	162	0	NA	NA	NA	NA
692	Y	N	N	N	mastectomy	79	NA	post	pT2+unknown	N0	M0	NA	IDC	Positive	Positive	Negative	No	No	4.94	0	NA	139	0	NA	NA	NA	NA
693	Y	N	N	N	mastectomy	49	NA	pre	pT1	N0	M0	Good+Moderate	ILC	Positive	Positive	Negative	No	No	2.13	0	NA	124	0	NA	NA	NA	NA
694	Y	N	N	N	mastectomy	56	NA	post	pT2+unknown	N0	M0	Good+Moderate	ILC	Positive	Positive	Negative	No	No	2.4	0	NA	113	0	NA	NA	NA	NA
695	Y	N	N	N	mastectomy	29	NA	pre	pT3+pT4	N0	M0	Poor	IDC	Negative	Negative	Negative	No	No	3.02	0	NA	185	0	NA	NA	NA	NA
696	Y	N	Y	N	lumpectomy	49	55.2909	post	pT1	N0	M0	Poor	NA	Positive	Negative	NA	No	No	0.74	1	48	68	1	13.4045	1	SD>6m	NA
697	Y	N	N	N	mastectomy	75	NA	post	pT2+unknown	N0	M0	NA	ILC	Positive	Negative	Negative	No	No	3.24	1	NA	41	0	NA	NA	NA	NA
698	Y	N	N	N	mastectomy	57	NA	post	pT1	N0	M0	NA	IDC	Positive	Negative	Positive	No	No	2.98	1	NA	91	1	NA	NA	NA	NA
699	Y	N	N	N	mastectomy	58	NA	post	pT2+unknown	N0	M0	NA	IDC	Negative	Negative	Negative	No	No	4.07	1	NA	114	1	NA	NA	NA	NA
700	Y	N	N	N	mastectomy	77	NA	post	pT2+unknown	N0	M0	NA	other	Positive	Positive	Negative	No	No	3.42	0	NA	86	0	NA	NA	NA	NA
701	Y	N	N	N	lumpectomy	33	NA	pre	pT2+unknown	N0	M0	Poor	IDC	Negative	Negative	NA	No	No	2.35	1	NA	23	1	NA	NA	NA	NA
702	Y	N	Y	N	mastectomy	63	77.4483	post	pT1	N0	M0	NA	ILC	Positive	Positive	NA	No	No	2.49	0	9	173	1	9.36345	0	PR	NA
703	Y	N	N	N	mastectomy	72	NA	post	pT2+unknown	N0	M0	Poor	IDC	Positive	Negative	Negative	No	No	1.88	0	NA	164	0	NA	NA	NA	NA
704	Y	N	N	Y	mastectomy	39	44.8241	pre	pT2+unknown	N0	M0	Good+Moderate	other	Positive	Positive	Negative	No	No	3.52	1	32.23	60	1	15.0801	1	SD>6c	CMF
705	Y	N	N	Y	mastectomy	35	36.3669	pre	pT2+unknown	N0	M0	Poor	NA	Positive	Negative	NA	No	No	1.75	1	21.6838	12	1	6.01232	1	SD<=6c	CMF
706	Y	N	N	N	mastectomy	69	NA	post	pT2+unknown	N0	M0	Poor	IDC	Positive	Positive	Negative	No	No	1.83	0	NA	68	0	NA	NA	NA	NA
707	Y	N	N	N	mastectomy	70	NA	post	pT2+unknown	N0	M0	Poor	IDC	Negative	Negative	NA	No	No	2.11	0	NA	117	0	NA	NA	NA	NA
708	Y	N	N	N	lumpectomy	38	NA	pre	pT2+unknown	N0	M0	Poor	IDC	Negative	Negative	Negative	No	No	5.22	1	NA	23	1	NA	NA	NA	NA
709	Y	N	N	N	lumpectomy	43	NA	pre	pT1	N0	M0	Poor	NA	Negative	Positive	NA	No	No	3.19	0	NA	144	0	NA	NA	NA	NA
710	Y	N	N	N	lumpectomy	77	NA	post	pT1	N0	M0	Poor	NA	Positive	NA	Negative	No	No	2.94	1	NA	65	0	NA	NA	NA	NA
711	Y	N	N	N	lumpectomy	52	NA	pre	pT1	N0	M0	Good+Moderate	IDC	Positive	Positive	Negative	No	No	3.54	0	NA	136	1	NA	NA	NA	NA
712	Y	N	N	N	mastectomy	46	NA	pre	pT1	N0	M0	Poor	IDC	Positive	Positive	Negative	No	No	6.94	1	NA	177	0	NA	NA	NA	NA
713	Y	N	N	N	mastectomy	50	NA	pre	pT2+unknown	N0	M0	Poor	IDC	Positive	Positive	Positive	No	No	1.29	1	NA	156	0	NA	NA	NA	NA
714	Y	N	N	N	lumpectomy	36	NA	pre	pT2+unknown	N0	M0	NA	ILC	Negative	Negative	Negative	No	No	3.72	0	NA	101	0	NA	NA	NA	NA
715	Y	N	N	N	lumpectomy	73	NA	post	pT1	N0	M0	Poor	NA	Positive	Positive	Positive	No	No	2.13	0	NA	102	0	NA	NA	NA	NA
716	Y	N	N	N	lumpectomy	48	NA	pre	pT1	N0	M0	NA	IDC	Positive	Positive	Negative	No	No	2.9	1	NA	51	1	NA	NA	NA	NA
717	Y	N	N	N	lumpectomy	47	NA	pre	pT1	N0	M0	Poor	IDC	Negative	Positive	Negative	No	No	1.07	0	NA	134	0	NA	NA	NA	NA
718	Y	N	N	N	lumpectomy	44	NA	pre	pT2+unknown	N0	M0	NA	IDC	Negative	Positive	Negative	No	No	1.99	0	NA	131	0	NA	NA	NA	NA
719	Y	N	N	Y	lumpectomy	50	53.0048	post	pT1	N0	M0	NA	IDC	Negative	Negative	Negative	No	No	3.19	1	8.47639	29	1	4.76386	1	PD	Anthracyclins
720	Y	N	Y	N	lumpectomy	38	49.1964	pre	pT1	N0	M0	Poor	NA	Positive	Positive	Positive	No	No	2.09	1	30	134	1	16.5585	1	SD>6m	NA
721	Y	N	N	N	lumpectomy	45	NA	pre	pT1	N0	M0	Poor	IDC	Positive	Positive	Negative	No	No	1.58	0	NA	126	0	NA	NA	NA	NA
722	Y	N	N	N	lumpectomy	67	NA	post	pT1	N0	M0	Good+Moderate	IDC	Positive	Positive	Negative	No	No	3.44	0	NA	56	0	NA	NA	NA	NA
723	Y	N	N	N	mastectomy	54	NA	pre	pT2+unknown	N0	M0	Good+Moderate	NA	Positive	NA	NA	No	No	3.49	0	NA	202	0	NA	NA	NA	NA
724	Y	N	N	N	mastectomy	78	NA	post	pT2+unknown	N0	M0	NA	NA	Positive	NA	Negative	No	No	2.68	1	NA	94	0	NA	NA	NA	NA
725	Y	N	N	Y	mastectomy	53	53.9521	post	pT2+unknown	N0	M0	Poor	IDC	Negative	Negative	NA	No	No	3.13	1	13.9302	11	1	3.71253	1	PD	CMF
726	Y	N	Y	N	mastectomy	60	64.9418	post	pT2+unknown	N0	M0	Poor	IDC	Positive	Positive	Negative	No	No	1.86	0	10	56	1	9.88912	1	SD>6m	NA
727	Y	N	N	N	mastectomy	72	NA	post	pT2+unknown	N0	M0	Poor	IDC	Negative	Negative	Negative	No	No	1.65	0	NA	124	0	NA	NA	NA	NA
728	Y	N	N	N	lumpectomy	67	73.6345	post	pT1	N0	M0	Poor	IDC	Negative	Negative	Negative	No	No	0	1	NA	69	1	NA	NA	NA	NA
729	Y	N	N	N	lumpectomy	55	NA	post	pT1	N0	M0	Poor	NA	Positive	Positive	Negative	No	No	3.13	0	NA	101	0	NA	NA	NA	NA
730	Y	N	N	N	lumpectomy	43	NA	pre	pT2+unknown	N0	M0	NA	IDC	Positive	Positive	Negative	No	No	3	1	NA	29	1	NA	NA	NA	NA
731	Y	N	N	N	mastectomy	75	NA	post	pT3+pT4	N0	M0	Poor	IDC	Positive	Positive	Negative	No	No	1.35	0	NA	109	0	NA	NA	NA	NA
732	Y	N	N	N	lumpectomy	53	NA	post	pT1	N0	M0	NA	IDC	Negative	Negative	Negative	No	No	2.4	0	NA	199	0	NA	NA	NA	NA
733	Y	N	N	N	mastectomy	69	NA	post	pT1	N0	M0	Poor	NA	Positive	Positive	Negative	No	No	1.96	0	NA	106	0	NA	NA	NA	NA
734	Y	N	N	N	mastectomy	37	NA	pre	pT2+unknown	N0	M0	Poor	IDC	Positive	Positive	Negative	No	No	3.3	0	NA	262	0	NA	NA	NA	NA
735	Y	N	N	N	lumpectomy	62	NA	post	pT1	N0	M0	Poor	IDC	Positive	Negative	Positive	No	No	1.78	0	NA	147	0	NA	NA	NA	NA
736	Y	N	N	N	lumpectomy	55	NA	post	pT1	N0	M0	Good+Moderate	NA	Positive	NA	Negative	No	No	1.94	0	NA	153	0	NA	NA	NA	NA
737	Y	N	N	N	lumpectomy	36	NA	pre	pT2+unknown	N0	M0	NA	IDC	Positive	Positive	Negative	No	No	3.06	0	NA	195	0	NA	NA	NA	NA
738	Y	N	N	N	mastectomy	40	41.2266	pre	pT2+unknown	N0	M0	Good+Moderate	IDC	Positive	Positive	Negative	No	No	2.47	1	NA	7	1	NA	NA	NA	NA
739	Y	N	N	N	lumpectomy	80	NA	post	pT1	N0	M0	Poor	NA	Positive	Positive	Negative	No	No	2.11	1	NA	106	0	NA	NA	NA	NA
740	Y	N	N	N	mastectomy	59	NA	post	pT3+pT4	N0	M0	Poor	ILC	Positive	Positive	Negative	No	No	1.86	0	NA	125	0	NA	NA	NA	NA
741	Y	N	N	N	lumpectomy	45	NA	pre	pT2+unknown	N0	M0	Good+Moderate	NA	Positive	Positive	Positive	No	No	3.72	1	NA	107	0	NA	NA	NA	NA
742	Y	N	N	N	lumpectomy	43	NA	pre	pT1	N0	M0	NA	IDC	Positive	Positive	Negative	No	No	2.49	0	NA	91	1	NA	NA	NA	NA
743	Y	N	N	N	mastectomy	49	NA	pre	pT1	N0	M0	Poor	other	Negative	Negative	Negative	No	No	3.27	0	NA	5	1	NA	NA	NA	NA
744	Y	N	N	N	lumpectomy	63	NA	post	pT2+unknown	N0	M0	Poor	IDC	Positive	Positive	NA	No	No	2.47	0	NA	111	0	NA	NA	NA	NA
745	Y	N	N	N	mastectomy	80	NA	post	pT2+unknown	N0	M0	Good+Moderate	other	Positive	Positive	Negative	No	No	2.35	0	NA	121	0	NA	NA	NA	NA
746	Y	N	N	N	mastectomy	80	NA	post	pT1	N0	M0	Poor	IDC	Positive	Positive	Positive	No	No	2.08	0	NA	107	0	NA	NA	NA	NA
747	Y	N	N	N	mastectomy	44	NA	pre	pT2+unknown	N0	M0	Poor	IDC	Positive	Positive	Positive	No	No	1.52	1	NA	121	0	NA	NA	NA	NA
748	Y	N	N	N	lumpectomy	37	NA	pre	pT2+unknown	N0	M0	Poor	other	Positive	Negative	Negative	No	No	3.69	0	NA	81	0	NA	NA	NA	NA
749	Y	N	N	N	lumpectomy	45	NA	pre	pT2+unknown	N0	M0	NA	IDC	Negative	Negative	Positive	No	No	2.4	0	NA	88	0	NA	NA	NA	NA
750	Y	N	N	N	mastectomy	45	NA	pre	pT2+unknown	N0	M0	Good+Moderate	IDC	Positive	Positive	Negative	No	No	4.54	0	NA	122	0	NA	NA	NA	NA
751	Y	N	N	N	lumpectomy	61	NA	post	pT1	N0	M0	Poor	IDC	Positive	Negative	Negative	No	No	2.86	0	NA	72	1	NA	NA	NA	NA
752	Y	N	N	N	mastectomy	81	NA	post	pT1	N0	M0	NA	other	Positive	Positive	Negative	No	No	2.5	0	NA	94	0	NA	NA	NA	NA
753	Y	N	Y	N	lumpectomy	50	52	pre	pT2+unknown	N0	M0	Poor	IDC	Positive	Positive	Negative	No	No	0.48	1	44	19	1	13.3059	1	SD>6m	NA
754	Y	N	Y	N	lumpectomy	61	63.3155	post	pT1	N0	M0	Good+Moderate	IDC	Positive	Positive	Positive	No	No	2.75	1	45	14	1	16.6242	1	SD>6m	NA
755	Y	N	N	N	mastectomy	65	NA	post	pT2+unknown	N0	M0	NA	other	Positive	Positive	NA	No	No	3.49	0	NA	108	0	NA	NA	NA	NA
756	Y	N	N	N	mastectomy	50	NA	pre	pT2+unknown	N0	M0	Good+Moderate	IDC	Positive	Positive	Negative	No	No	2.24	1	NA	42	1	NA	NA	NA	NA
757	Y	N	N	N	mastectomy	88	NA	post	pT2+unknown	N0	M0	NA	other	Positive	Positive	Negative	No	No	2.24	0	NA	41	0	NA	NA	NA	NA
758	Y	N	Y	N	lumpectomy	48	49.7112	pre	pT1	N0	M0	Poor	NA	Positive	Positive	NA	No	No	1.94	1	43	18	1	5.28953	1	SD<=6m	NA
759	Y	N	N	N	lumpectomy	41	NA	pre	pT1	N0	M0	NA	IDC	Positive	Positive	NA	No	No	1.58	0	NA	121	0	NA	NA	NA	NA
760	Y	N	Y	N	lumpectomy	77	81.9329	post	pT2+unknown	N0	M0	Poor	IDC	Positive	Positive	Negative	No	No	1.52	0	26	53	1	13.7331	1	SD>6m	NA
761	Y	N	N	N	lumpectomy	54	NA	pre	pT2+unknown	N0	M0	NA	IDC	Positive	Positive	NA	No	No	3.44	0	NA	240	0	NA	NA	NA	NA
762	Y	N	N	N	lumpectomy	47	NA	pre	pT1	N0	M0	Poor	IDC	Positive	Positive	Negative	No	No	4.07	0	NA	203	0	NA	NA	NA	NA
763	Y	N	N	N	lumpectomy	49	50.4914	pre	pT1	N0	M0	Poor	IDC	Negative	Negative	Negative	No	No	2.08	1	NA	13	1	NA	NA	NA	NA
764	Y	N	N	N	mastectomy	73	NA	post	pT2+unknown	N0	M0	Poor	NA	Positive	Negative	Negative	No	No	2.06	1	NA	75	1	NA	NA	NA	NA
765	Y	N	N	N	mastectomy	44	NA	pre	pT2+unknown	N0	M0	Good+Moderate	IDC	Positive	Negative	Positive	No	No	1.62	0	NA	123	0	NA	NA	NA	NA
766	Y	N	N	N	mastectomy	60	NA	post	pT2+unknown	N0	M0	Poor	IDC	Positive	Negative	Negative	No	No	2.78	1	NA	92	0	NA	NA	NA	NA
767	Y	N	N	N	lumpectomy	64	NA	post	pT2+unknown	N0	M0	Poor	NA	Positive	Positive	NA	No	No	2.92	0	NA	77	0	NA	NA	NA	NA
768	Y	N	N	N	lumpectomy	65	NA	post	pT1	N0	M0	Poor	IDC	Positive	Positive	Negative	No	No	1.65	0	NA	151	0	NA	NA	NA	NA
769	Y	N	N	N	lumpectomy	42	NA	pre	pT1	N0	M0	NA	ILC	Negative	NA	Negative	No	No	1.26	0	NA	79	0	NA	NA	NA	NA
770	Y	N	Y	N	lumpectomy	49	52.5174	pre	pT2+unknown	N0	M0	NA	IDC	Positive	Positive	Negative	No	No	3.35	1	5	37	1	1.83984	1	PD	NA
771	Y	N	N	N	lumpectomy	38	NA	pre	pT1	N0	M0	Good+Moderate	IDC	Negative	Negative	Positive	No	No	1.48	0	NA	139	0	NA	NA	NA	NA
772	Y	N	N	N	mastectomy	61	NA	post	pT2+unknown	N0	M0	Poor	IDC	Positive	Positive	Negative	No	No	1.51	0	NA	105	0	NA	NA	NA	NA
773	Y	N	N	N	lumpectomy	52	NA	post	pT2+unknown	N0	M0	Poor	IDC	Negative	Negative	Positive	No	No	1.45	0	NA	148	0	NA	NA	NA	NA
774	Y	N	N	N	mastectomy	48	NA	pre	pT3+pT4	N0	M0	Good+Moderate	IDC	Negative	Negative	Negative	No	No	2.84	0	NA	180	0	NA	NA	NA	NA
775	Y	N	N	N	lumpectomy	47	NA	pre	pT1	N0	M0	Poor	IDC	Positive	Positive	Negative	No	No	1.32	0	NA	54	0	NA	NA	NA	NA
776	Y	N	N	N	mastectomy	64	NA	post	pT1	N0	M0	NA	NA	Positive	Positive	Negative	No	No	1.95	1	NA	41	0	NA	NA	NA	NA
777	Y	N	N	N	lumpectomy	53	NA	post	pT1	N0	M0	Good+Moderate	IDC	Positive	Positive	NA	No	No	4.07	0	NA	178	1	NA	NA	NA	NA
778	Y	N	N	N	lumpectomy	73	NA	post	pT1	N0	M0	Poor	NA	Positive	NA	Negative	No	No	4.42	0	NA	80	1	NA	NA	NA	NA
779	Y	N	N	N	lumpectomy	60	NA	post	pT2+unknown	N0	M0	Poor	IDC	Positive	Positive	Negative	No	No	2.42	0	NA	77	0	NA	NA	NA	NA
780	Y	N	N	N	mastectomy	35	NA	pre	pT2+unknown	N0	M0	NA	IDC	Negative	Positive	NA	No	No	3.49	0	NA	121	0	NA	NA	NA	NA
781	Y	N	N	N	lumpectomy	47	NA	pre	pT1	N0	M0	Good+Moderate	IDC	Positive	Positive	Negative	No	No	3.4	0	NA	100	0	NA	NA	NA	NA
782	Y	N	N	N	mastectomy	79	NA	post	pT2+unknown	N0	M0	Poor	other	Positive	Positive	NA	No	No	2.86	0	NA	40	0	NA	NA	NA	NA
783	Y	N	N	N	mastectomy	46	NA	pre	pT3+pT4	N0	M0	NA	ILC	Positive	Positive	Negative	No	No	1.92	0	NA	160	0	NA	NA	NA	NA
784	Y	N	N	N	mastectomy	34	NA	pre	pT2+unknown	N0	M0	NA	NA	Positive	Positive	Negative	No	No	3	0	NA	41	1	NA	NA	NA	NA
785	Y	N	N	N	mastectomy	50	NA	pre	pT1	N0	M0	Good+Moderate	NA	Positive	Positive	Negative	No	No	1.76	0	NA	97	0	NA	NA	NA	NA
786	Y	N	N	N	mastectomy	63	NA	post	pT2+unknown	N0	M0	Poor	NA	Negative	Negative	Negative	No	No	2.66	0	NA	186	0	NA	NA	NA	NA
787	Y	N	N	N	lumpectomy	52	NA	pre	pT1	N0	M0	Good+Moderate	IDC	Negative	Positive	NA	No	No	2.63	0	NA	124	0	NA	NA	NA	NA
788	Y	N	N	N	lumpectomy	58	NA	post	pT2+unknown	N0	M0	Good+Moderate	IDC	Positive	Positive	NA	No	No	2.72	0	NA	66	0	NA	NA	NA	NA
789	Y	N	N	N	lumpectomy	58	NA	post	pT1	N0	M0	Poor	IDC	Negative	Negative	Negative	No	No	3.09	1	NA	30	1	NA	NA	NA	NA
790	Y	N	N	N	mastectomy	69	NA	post	pT2+unknown	N0	M0	Poor	NA	Positive	Negative	Positive	No	No	3.37	0	NA	145	0	NA	NA	NA	NA
791	Y	N	Y	N	mastectomy	68	70.9295	post	pT1	N0	M0	NA	ILC	Positive	Positive	Negative	No	No	3.34	1	48	23	1	29.2731	1	SD>6m	NA
792	Y	N	N	N	mastectomy	61	NA	post	pT1	N0	M0	Poor	IDC	Positive	Positive	Negative	No	No	4.3	0	NA	90	0	NA	NA	NA	NA
793	Y	N	N	N	lumpectomy	49	NA	pre	pT2+unknown	N0	M0	NA	ILC	Positive	Positive	Negative	No	No	3.67	0	NA	126	0	NA	NA	NA	NA
794	Y	N	Y	N	lumpectomy	32	34.2587	pre	pT1	N0	M0	Poor	IDC	Positive	Negative	Negative	No	No	3.24	1	15	16	1	3.12115	1	PD	NA
795	Y	N	N	N	lumpectomy	66	NA	post	pT1	N0	M0	Poor	IDC	Positive	Positive	Negative	No	No	2.8	1	NA	43	0	NA	NA	NA	NA
796	Y	N	N	N	mastectomy	48	NA	pre	pT1	N0	M0	Poor	IDC	Negative	Positive	NA	No	No	3.1	0	NA	151	0	NA	NA	NA	NA
797	Y	N	N	N	lumpectomy	52	NA	pre	pT1	N0	M0	Good+Moderate	IDC	Positive	Negative	Positive	No	No	1.64	0	NA	110	0	NA	NA	NA	NA
798	Y	N	N	Y	mastectomy	35	36.9309	pre	pT2+unknown	N0	M0	NA	IDC	Positive	Positive	Positive	No	No	2.82	1	6.40657	13	1	4.17248	1	SD<=6c	CMF
799	Y	N	Y	N	mastectomy	41	48.8241	pre	pT2+unknown	N0	M0	NA	ILC	Positive	Positive	NA	No	No	3.13	1	58	92	1	16.1643	1	PR	NA
800	Y	N	N	N	mastectomy	50	NA	pre	pT1	N0	M0	NA	ILC	Positive	Positive	NA	No	No	1.94	0	NA	218	0	NA	NA	NA	NA
801	Y	N	N	N	mastectomy	41	NA	pre	pT3+pT4	N0	M0	Poor	NA	Positive	Positive	Negative	No	No	2.92	1	NA	18	1	NA	NA	NA	NA
802	Y	N	N	N	lumpectomy	27	NA	pre	pT2+unknown	N0	M0	Good+Moderate	IDC	Positive	Positive	NA	No	No	2.7	0	NA	48	0	NA	NA	NA	NA
803	Y	N	N	N	mastectomy	68	NA	post	pT1	N0	M0	NA	IDC	Positive	Negative	Negative	No	No	1.43	0	NA	132	1	NA	NA	NA	NA
804	Y	N	N	N	lumpectomy	52	NA	post	pT1	N0	M0	Poor	IDC	Positive	Positive	Negative	No	No	1.49	0	NA	168	0	NA	NA	NA	NA
805	Y	N	N	N	mastectomy	44	NA	pre	pT2+unknown	N0	M0	Poor	IDC	Negative	Positive	NA	No	No	3.62	0	NA	114	0	NA	NA	NA	NA
806	Y	N	N	N	mastectomy	71	NA	post	pT2+unknown	N0	M0	Poor	NA	Positive	Positive	Negative	No	No	1.49	0	NA	141	0	NA	NA	NA	NA
807	Y	N	N	N	mastectomy	48	NA	post	pT2+unknown	N0	M0	Poor	IDC	Positive	Negative	NA	No	No	3.06	0	NA	86	0	NA	NA	NA	NA
808	Y	N	Y	N	lumpectomy	51	53.8809	post	pT2+unknown	N0	M0	Poor	NA	Positive	Negative	Positive	No	No	2.72	1	14	33	1	1.60986	1	PD	NA
809	Y	N	Y	N	mastectomy	38	39.9425	pre	pT3+pT4	N0	M0	NA	other	Positive	Positive	Negative	No	No	2.32	1	60	16	1	12.2218	1	SD>6m	NA
810	Y	N	N	N	mastectomy	73	NA	post	pT2+unknown	N0	M0	Poor	NA	Positive	NA	Negative	No	No	1.88	0	NA	53	0	NA	NA	NA	NA
811	Y	N	N	N	lumpectomy	41	NA	pre	pT1	N0	M0	Poor	IDC	Negative	Negative	Negative	No	No	3.3	1	NA	32	1	NA	NA	NA	NA
812	Y	N	N	N	mastectomy	68	NA	post	pT2+unknown	N0	M0	Poor	ILC	Positive	Positive	NA	No	No	2.11	0	NA	78	0	NA	NA	NA	NA
813	Y	N	N	N	mastectomy	79	NA	post	pT3+pT4	N0	M0	Poor	IDC	Negative	Positive	NA	No	No	2.27	1	NA	77	1	NA	NA	NA	NA
814	Y	N	N	Y	lumpectomy	46	59.6331	post	pT2+unknown	N0	M0	Good+Moderate	IDC	Positive	Positive	Negative	No	No	1.17	0	0	57	0	5.97536	0	SD>6c	Anthracyclins
815	Y	N	N	N	mastectomy	78	NA	post	pT2+unknown	N0	M0	NA	IDC	Positive	Positive	Negative	No	No	3.87	1	NA	27	0	NA	NA	NA	NA
816	Y	N	N	N	lumpectomy	30	NA	pre	pT2+unknown	N0	M0	NA	other	Negative	Negative	Negative	No	No	1.72	0	NA	230	0	NA	NA	NA	NA
817	Y	N	N	N	mastectomy	70	NA	post	pT1	N0	M0	NA	IDC	Positive	Positive	Negative	No	No	1.69	1	NA	34	0	NA	NA	NA	NA
818	Y	N	N	N	lumpectomy	46	NA	pre	pT2+unknown	N0	M0	NA	IDC	Positive	Positive	Negative	No	No	1.88	0	NA	149	0	NA	NA	NA	NA
819	Y	N	N	N	mastectomy	60	61.4976	post	pT2+unknown	N0	M0	NA	IDC	Negative	Negative	Negative	No	No	2.42	1	NA	14	1	NA	NA	NA	NA
820	Y	N	N	N	lumpectomy	44	NA	pre	pT1	N0	M0	Good+Moderate	IDC	Negative	NA	NA	No	No	1.81	0	NA	32	0	NA	NA	NA	NA
821	Y	N	N	N	mastectomy	84	NA	post	pT2+unknown	N0	M0	Poor	NA	Positive	Positive	Negative	No	No	2.86	0	NA	83	0	NA	NA	NA	NA
822	Y	N	N	N	mastectomy	56	NA	post	pT1	N0	M0	Poor	NA	Positive	Negative	Negative	No	No	2.26	0	NA	193	0	NA	NA	NA	NA
823	Y	N	N	N	mastectomy	76	NA	post	pT1	N0	M0	Poor	other	Positive	NA	Negative	No	No	1.91	1	NA	56	0	NA	NA	NA	NA
824	Y	N	N	N	mastectomy	84	NA	post	pT2+unknown	N0	M0	Poor	IDC	Positive	Positive	Negative	No	No	2.72	0	NA	62	0	NA	NA	NA	NA
825	Y	N	N	N	mastectomy	76	NA	post	pT3+pT4	N0	M0	Poor	other	Positive	Positive	Negative	No	No	1.62	0	NA	36	0	NA	NA	NA	NA
826	Y	N	N	N	mastectomy	51	NA	post	pT2+unknown	N0	M0	Poor	NA	Positive	Positive	Negative	No	No	1.47	0	NA	107	0	NA	NA	NA	NA
827	Y	N	N	N	mastectomy	34	NA	pre	pT2+unknown	N0	M0	Poor	IDC	Negative	Positive	Positive	No	No	1.85	0	NA	107	0	NA	NA	NA	NA
828	Y	N	N	N	mastectomy	64	NA	post	pT2+unknown	N0	M0	Good+Moderate	NA	Positive	Positive	Negative	No	No	4.01	0	NA	85	0	NA	NA	NA	NA
829	Y	N	N	N	mastectomy	60	NA	post	pT2+unknown	N0	M0	Poor	IDC	Positive	Positive	Negative	No	No	1.83	0	NA	110	0	NA	NA	NA	NA
830	Y	N	N	N	mastectomy	68	NA	post	pT1	N0	M0	Poor	IDC	Positive	Negative	Negative	No	No	3.96	0	NA	35	0	NA	NA	NA	NA
831	Y	N	N	N	mastectomy	69	NA	post	pT1	N0	M0	Poor	IDC	Positive	Positive	NA	No	No	1.69	1	NA	28	0	NA	NA	NA	NA
832	Y	N	N	N	mastectomy	72	NA	post	pT2+unknown	N0	M0	Poor	IDC	Positive	Positive	NA	No	No	2.32	0	NA	113	0	NA	NA	NA	NA
833	Y	N	N	N	mastectomy	76	NA	post	pT2+unknown	N0	M0	Poor	IDC	Positive	Positive	NA	No	No	3.62	0	NA	121	0	NA	NA	NA	NA
834	Y	N	N	N	mastectomy	74	NA	post	pT1	N0	M0	Poor	IDC	Positive	NA	NA	No	No	3.35	0	NA	114	0	NA	NA	NA	NA
835	Y	N	N	N	mastectomy	63	NA	post	pT2+unknown	N0	M0	Good+Moderate	IDC	Positive	Negative	Positive	No	No	2.45	0	NA	117	0	NA	NA	NA	NA
836	Y	N	N	N	mastectomy	47	NA	pre	pT2+unknown	N0	M0	Poor	other	Positive	Negative	Negative	No	No	4.01	0	NA	120	0	NA	NA	NA	NA
837	Y	N	Y	N	mastectomy	78	80.8022	post	pT2+unknown	N0	M0	Good+Moderate	NA	Positive	Positive	NA	No	No	2.68	0	79	30	1	78.5544	0	SD>6m	NA
838	Y	N	N	N	mastectomy	74	NA	post	pT2+unknown	N0	M0	Poor	NA	Positive	Positive	Negative	No	No	3.67	0	NA	109	0	NA	NA	NA	NA
839	Y	N	N	N	mastectomy	50	NA	pre	pT1	N0	M0	Poor	IDC	Positive	Positive	NA	No	No	3.15	0	NA	124	0	NA	NA	NA	NA
840	Y	N	N	N	mastectomy	59	NA	post	pT2+unknown	N0	M0	NA	other	Positive	Negative	Negative	No	No	3.04	0	NA	56	0	NA	NA	NA	NA
841	Y	N	Y	N	mastectomy	77	80.5585	post	pT1	N0	M0	Poor	IDC	Positive	Positive	Negative	No	No	2.17	1	37	35	1	19.0883	1	SD>6m	NA
842	Y	N	N	N	mastectomy	68	NA	post	pT2+unknown	N0	M0	Poor	NA	Negative	Negative	Negative	No	No	4.1	0	NA	15	1	NA	NA	NA	NA
843	Y	N	N	N	mastectomy	80	NA	post	pT1	N0	M0	Poor	IDC	Positive	Positive	Negative	No	No	3.13	0	NA	14	0	NA	NA	NA	NA
844	Y	N	N	Y	mastectomy	42	NA	pre	pT2+unknown	N0	M0	NA	other	Positive	Positive	Positive	No	No	2.74	1	32.0329	47	1	6.99384	0	PR	Anthracyclins
845	Y	N	Y	N	mastectomy	81	81.9548	post	pT2+unknown	N0	M0	Poor	NA	Positive	Negative	Positive	No	No	2.62	1	5	8	1	1.1499	1	PD	NA
846	Y	N	N	N	mastectomy	60	NA	post	pT2+unknown	N0	M0	Poor	IDC	Negative	Negative	NA	No	No	2.49	0	NA	85	0	NA	NA	NA	NA
847	Y	N	N	N	mastectomy	85	NA	post	pT1	N0	M0	Poor	IDC	Positive	Positive	NA	No	No	2.15	0	NA	91	0	NA	NA	NA	NA
848	Y	N	N	N	mastectomy	46	NA	pre	pT2+unknown	N0	M0	Poor	IDC	Positive	Positive	Negative	No	No	3.17	1	NA	5	1	NA	NA	NA	NA
849	Y	N	N	N	mastectomy	88	NA	post	pT2+unknown	N0	M0	Poor	IDC	Negative	Negative	Negative	No	No	2.26	0	NA	16	0	NA	NA	NA	NA
850	Y	N	N	N	mastectomy	70	NA	post	pT1	N0	M0	NA	IDC	Positive	Positive	NA	No	No	2.98	0	NA	101	0	NA	NA	NA	NA
851	Y	N	N	N	mastectomy	68	NA	post	pT2+unknown	N0	M0	Poor	NA	Positive	Negative	Positive	No	No	3.19	0	NA	89	0	NA	NA	NA	NA
852	Y	N	N	N	mastectomy	54	NA	pre	pT2+unknown	N0	M0	Poor	IDC	Negative	Positive	Positive	No	No	2.88	0	NA	86	0	NA	NA	NA	NA
853	Y	N	N	N	mastectomy	72	NA	post	pT3+pT4	N0	M0	Poor	NA	Positive	Positive	Negative	No	No	3.19	0	NA	95	0	NA	NA	NA	NA
854	Y	N	N	N	mastectomy	40	NA	pre	pT2+unknown	N0	M0	Poor	IDC	Negative	Negative	Negative	No	No	3.98	0	NA	103	0	NA	NA	NA	NA
855	Y	N	N	N	mastectomy	68	NA	post	pT1	N0	M0	Poor	IDC	Positive	Positive	NA	No	No	2.3	0	NA	86	0	NA	NA	NA	NA
856	Y	N	N	N	mastectomy	56	NA	post	pT1	N0	M0	Good+Moderate	IDC	Positive	Positive	Negative	No	No	1.96	1	NA	62	0	NA	NA	NA	NA
857	Y	N	Y	N	mastectomy	79	80.7365	post	pT1	N0	M0	NA	IDC	Positive	Positive	Negative	No	No	1.11	1	1	7	1	1.31417	1	PD	NA
858	Y	N	N	N	mastectomy	77	NA	post	pT1	N0	M0	Poor	IDC	Positive	Positive	NA	No	No	3.85	1	NA	32	1	NA	NA	NA	NA
859	Y	N	N	N	mastectomy	75	NA	post	pT2+unknown	N0	M0	NA	IDC	Positive	Negative	Negative	No	No	1.82	0	NA	106	0	NA	NA	NA	NA
860	Y	N	N	N	mastectomy	79	NA	post	pT1	N0	M0	NA	IDC	Positive	Positive	Negative	No	No	3.06	0	NA	69	0	NA	NA	NA	NA
861	Y	N	Y	N	mastectomy	68	71.7618	post	pT2+unknown	N0	M0	NA	other	Positive	Positive	Negative	No	No	2.92	0	51	42	1	50.5955	0	SD>6m	NA
862	Y	N	N	N	mastectomy	56	NA	post	pT1	N0	M0	Poor	NA	Positive	Positive	NA	No	No	3	0	NA	59	0	NA	NA	NA	NA
863	Y	N	N	N	mastectomy	56	NA	post	pT2+unknown	N0	M0	Poor	IDC	Positive	Positive	Negative	No	No	1.6	0	NA	103	0	NA	NA	NA	NA
864	Y	N	N	N	mastectomy	51	NA	pre	pT2+unknown	N0	M0	Good+Moderate	IDC	Positive	Negative	Negative	No	No	2.03	0	NA	94	0	NA	NA	NA	NA
865	Y	N	N	N	mastectomy	50	NA	pre	pT2+unknown	N0	M0	Poor	other	Positive	Positive	Negative	No	No	4.42	1	NA	24	1	NA	NA	NA	NA
866	Y	N	Y	N	mastectomy	77	78.3463	post	pT2+unknown	N0	M0	Good+Moderate	IDC	Positive	Positive	Negative	No	No	3.76	1	74	15	1	42.9733	1	SD>6m	NA
867	Y	N	N	N	mastectomy	76	NA	post	pT1	N0	M0	Good+Moderate	NA	Positive	Positive	Negative	No	No	2.59	0	NA	97	0	NA	NA	NA	NA
868	Y	N	N	N	mastectomy	75	NA	post	pT2+unknown	N0	M0	Good+Moderate	IDC	Positive	Positive	Negative	No	No	2.65	0	NA	96	0	NA	NA	NA	NA
869	Y	N	N	N	mastectomy	53	NA	post	pT2+unknown	N0	M0	Poor	NA	Positive	Positive	Negative	No	No	1.51	0	NA	100	0	NA	NA	NA	NA
870	Y	N	N	N	mastectomy	62	NA	post	pT2+unknown	N0	M0	Good+Moderate	IDC	Positive	Positive	NA	No	No	1.95	0	NA	101	0	NA	NA	NA	NA
871	Y	N	N	N	mastectomy	84	NA	post	pT2+unknown	N0	M0	Poor	other	Positive	Positive	Negative	No	No	1.65	1	NA	27	0	NA	NA	NA	NA
872	Y	N	N	N	mastectomy	57	NA	post	pT2+unknown	N0	M0	Good+Moderate	IDC	Positive	Positive	Negative	No	No	1.04	0	NA	99	0	NA	NA	NA	NA
873	Y	N	N	N	mastectomy	67	NA	post	pT1	N0	M0	NA	IDC	Positive	Positive	NA	No	No	1.75	0	NA	107	0	NA	NA	NA	NA
874	Y	N	Y	N	mastectomy	63	66.2204	post	pT3+pT4	N0	M0	Poor	IDC	Positive	Negative	Negative	No	No	2.13	1	15	35	1	11.5647	1	SD>6m	NA
875	Y	N	N	N	mastectomy	69	NA	post	pT1	N0	M0	NA	ILC	Positive	Negative	Negative	No	No	1.7	0	NA	97	0	NA	NA	NA	NA
876	Y	N	N	N	mastectomy	62	NA	post	pT1	N0	M0	NA	ILC	Positive	Positive	Negative	No	No	2.7	0	NA	65	0	NA	NA	NA	NA
877	Y	N	N	N	mastectomy	82	NA	post	pT3+pT4	N0	M0	Poor	NA	Positive	Positive	Negative	No	No	2.74	0	NA	19	0	NA	NA	NA	NA
878	Y	N	N	N	mastectomy	65	NA	post	pT2+unknown	N0	M0	NA	IDC	Negative	Negative	Positive	No	No	1.98	0	NA	65	1	NA	NA	NA	NA
879	Y	N	N	N	mastectomy	79	NA	post	pT2+unknown	N0	M0	NA	IDC	Positive	Positive	Negative	No	No	3.06	0	NA	63	0	NA	NA	NA	NA
880	Y	N	N	N	mastectomy	69	NA	post	pT2+unknown	N0	M0	Poor	IDC	Positive	Negative	Negative	No	No	3.06	0	NA	68	0	NA	NA	NA	NA
881	Y	N	N	N	mastectomy	76	NA	post	pT2+unknown	N0	M0	Poor	IDC	Positive	Negative	Positive	No	No	1.9	0	NA	76	0	NA	NA	NA	NA
882	Y	N	Y	N	mastectomy	73	75.5373	post	pT3+pT4	N0	M0	Poor	NA	Positive	Positive	NA	No	No	2.54	0	42	9	0	41.5934	0	CR	NA
883	Y	N	N	Y	mastectomy	52	NA	pre	pT2+unknown	N0	M0	Poor	IDC	Positive	Positive	Negative	No	No	1.67	1	21.8152	5	1	20.9938	1	SD>6c	Anthracyclins
884	Y	N	N	N	mastectomy	40	NA	pre	pT2+unknown	N0	M0	Poor	other	Negative	Negative	Positive	No	No	3	0	NA	74	0	NA	NA	NA	NA
885	Y	N	Y	N	mastectomy	70	76.679	post	pT2+unknown	N0	M0	Poor	IDC	Positive	Positive	Negative	No	No	1.7	0	7	79	1	7.35934	0	SD>6m	NA
886	Y	N	Y	N	mastectomy	85	87.05	post	pT1	N0	M0	NA	IDC	Positive	Positive	Negative	No	No	1.62	0	4	17	1	4.43532	1	PD	NA
887	Y	N	N	N	mastectomy	60	NA	post	pT2+unknown	N0	M0	Good+Moderate	IDC	Positive	Positive	Negative	No	No	2.18	0	NA	60	0	NA	NA	NA	NA
888	Y	N	N	N	mastectomy	74	NA	post	pT3+pT4	N0	M0	NA	NA	Positive	Positive	Negative	No	No	3.24	0	NA	65	0	NA	NA	NA	NA
889	Y	N	N	N	mastectomy	68	NA	post	pT2+unknown	N0	M0	NA	IDC	Positive	Negative	Negative	No	No	0.6	0	NA	68	0	NA	NA	NA	NA
890	Y	N	N	N	mastectomy	58	NA	post	pT2+unknown	N0	M0	Poor	NA	Positive	Positive	Positive	No	No	2.96	0	NA	48	0	NA	NA	NA	NA
891	Y	N	N	N	mastectomy	57	NA	post	pT2+unknown	N0	M0	NA	IDC	Negative	Negative	Negative	No	No	2.59	0	NA	62	0	NA	NA	NA	NA
892	Y	N	N	N	mastectomy	60	NA	post	pT2+unknown	N0	M0	NA	IDC	Positive	Positive	Negative	No	No	2.56	0	NA	55	0	NA	NA	NA	NA
893	Y	N	N	N	mastectomy	84	NA	post	pT2+unknown	N0	M0	Good+Moderate	IDC	Positive	Positive	NA	No	No	2.3	0	NA	59	0	NA	NA	NA	NA
894	Y	N	N	N	mastectomy	42	NA	pre	pT2+unknown	N0	M0	Poor	NA	Negative	NA	Negative	No	No	1.98	0	NA	108	0	NA	NA	NA	NA
895	Y	N	N	N	mastectomy	66	NA	post	pT1	N0	M0	Poor	IDC	Negative	Negative	NA	No	No	3.21	0	NA	61	0	NA	NA	NA	NA
896	Y	N	N	N	mastectomy	72	NA	post	pT2+unknown	N0	M0	NA	other	Positive	Positive	Negative	No	No	3.15	0	NA	40	0	NA	NA	NA	NA
897	Y	N	N	N	mastectomy	54	NA	pre	pT2+unknown	N0	M0	NA	IDC	Negative	Negative	Positive	No	No	3.17	0	NA	71	0	NA	NA	NA	NA
898	Y	N	N	N	mastectomy	70	NA	post	pT1	N0	M0	Poor	IDC	Negative	Negative	Negative	No	No	1.8	0	NA	57	0	NA	NA	NA	NA
899	Y	N	N	N	mastectomy	69	NA	post	pT2+unknown	N0	M0	Poor	NA	Positive	Positive	Negative	No	No	3.26	0	NA	48	0	NA	NA	NA	NA
900	Y	N	N	N	mastectomy	76	NA	post	pT1	N0	M0	NA	other	Positive	Positive	Negative	No	No	3.64	0	NA	56	0	NA	NA	NA	NA
901	Y	N	N	N	lumpectomy	55	NA	pre	pT1	N0	M0	NA	IDC	Positive	Positive	NA	No	No	2.82	0	NA	122	0	NA	NA	NA	NA
902	Y	N	N	N	lumpectomy	66	NA	post	pT1	N0	M0	Poor	other	Positive	Negative	Negative	No	No	3.13	0	NA	87	0	NA	NA	NA	NA
903	Y	N	N	N	lumpectomy	42	NA	pre	pT1	N0	M0	Poor	other	Negative	Negative	NA	No	No	2.03	0	NA	59	0	NA	NA	NA	NA
904	Y	N	Y	N	lumpectomy	53	55.1403	post	pT2+unknown	N0	M0	NA	other	Positive	Negative	Negative	No	No	1.13	1	9	23	1	9.19918	1	SD>6m	NA
905	Y	N	N	N	lumpectomy	65	NA	post	pT1	N0	M0	NA	other	Positive	Negative	NA	No	No	2.16	0	NA	88	0	NA	NA	NA	NA
906	Y	N	N	N	lumpectomy	47	NA	pre	pT1	N0	M0	Good+Moderate	IDC	Positive	Positive	Negative	No	No	0.96	0	NA	146	0	NA	NA	NA	NA
907	Y	N	N	N	mastectomy	82	NA	post	pT2+unknown	N0	M0	Good+Moderate	IDC	Positive	Positive	NA	No	No	1.58	1	NA	120	0	NA	NA	NA	NA
908	Y	N	N	N	mastectomy	73	NA	post	pT2+unknown	N0	M0	Poor	IDC	Negative	Negative	Negative	No	No	1.63	1	NA	117	0	NA	NA	NA	NA
909	Y	N	Y	N	lumpectomy	62	67.7262	post	pT1	N0	M0	Poor	NA	Positive	Positive	Negative	No	No	2.05	1	28	60	1	6.30801	1	SD>6m	NA
910	Y	N	N	N	lumpectomy	48	NA	pre	pT2+unknown	N0	M0	Poor	NA	Positive	Positive	Negative	No	No	3.42	0	NA	265	0	NA	NA	NA	NA
911	Y	N	Y	N	lumpectomy	70	77.3744	post	pT1	N0	M0	Poor	NA	Positive	Positive	Positive	No	No	0.53	0	37	85	1	9.88912	1	PR	NA
912	Y	N	N	N	lumpectomy	47	NA	pre	pT1	N0	M0	NA	IDC	Positive	Positive	NA	No	No	3.15	0	NA	193	0	NA	NA	NA	NA
913	Y	N	N	N	lumpectomy	39	NA	pre	pT2+unknown	N0	M0	Poor	NA	Positive	Positive	Positive	No	No	2.76	0	NA	81	0	NA	NA	NA	NA
914	Y	N	N	N	lumpectomy	75	NA	post	pT2+unknown	N0	M0	NA	ILC	Positive	Positive	NA	No	No	3.13	1	NA	82	1	NA	NA	NA	NA
915	Y	N	N	N	lumpectomy	60	NA	post	pT1	N0	M0	Good+Moderate	ILC	Positive	Positive	Negative	No	No	1.58	0	NA	197	0	NA	NA	NA	NA
916	Y	N	N	N	lumpectomy	47	NA	pre	pT1	N0	M0	Good+Moderate	IDC	Positive	Positive	Negative	No	No	0.44	0	NA	143	0	NA	NA	NA	NA
917	Y	N	N	N	mastectomy	34	NA	pre	pT2+unknown	N0	M0	Poor	IDC	Negative	Positive	Negative	No	No	2.4	0	NA	200	0	NA	NA	NA	NA
918	Y	N	N	N	lumpectomy	72	NA	post	pT2+unknown	N0	M0	NA	IDC	Positive	Positive	Negative	No	No	2.05	0	NA	122	0	NA	NA	NA	NA
919	Y	N	N	N	lumpectomy	74	NA	post	pT2+unknown	N0	M0	Good+Moderate	IDC	Positive	Positive	Negative	No	No	3.26	0	NA	102	0	NA	NA	NA	NA
920	Y	N	N	N	lumpectomy	66	NA	post	pT2+unknown	N0	M0	NA	IDC	Positive	Negative	NA	No	No	3.1	0	NA	70	0	NA	NA	NA	NA
921	Y	N	N	N	lumpectomy	50	NA	pre	pT1	N0	M0	NA	IDC	Positive	Positive	Negative	No	No	1.7	0	NA	80	0	NA	NA	NA	NA
922	Y	N	N	Y	lumpectomy	30	33.4949	pre	pT1	N0	M0	Poor	IDC	Negative	Negative	Negative	No	No	1.46	1	12.3203	18	1	8.24641	1	PR	Anthracyclins
923	Y	N	N	N	lumpectomy	64	NA	post	pT1	N0	M0	Good+Moderate	IDC	Positive	Positive	NA	No	No	2.8	0	NA	117	0	NA	NA	NA	NA
924	Y	N	N	N	lumpectomy	41	NA	pre	pT1	N0	M0	Poor	IDC	Positive	Positive	Negative	No	No	3.44	0	NA	179	0	NA	NA	NA	NA
925	Y	N	N	N	lumpectomy	60	NA	post	pT2+unknown	N0	M0	NA	IDC	Negative	Negative	Positive	No	No	1.38	0	NA	98	0	NA	NA	NA	NA
926	Y	N	N	N	lumpectomy	41	NA	pre	pT1	N0	M0	Poor	IDC	Negative	Positive	NA	No	No	1.53	1	NA	74	0	NA	NA	NA	NA
927	Y	N	N	N	lumpectomy	68	NA	post	pT2+unknown	N0	M0	Poor	IDC	Positive	NA	Negative	No	No	2.34	0	NA	145	0	NA	NA	NA	NA
928	Y	N	N	N	lumpectomy	47	NA	pre	pT1	N0	M0	Good+Moderate	NA	Positive	Positive	Negative	No	No	3.85	0	NA	73	0	NA	NA	NA	NA
929	Y	N	N	N	mastectomy	71	NA	post	pT2+unknown	N0	M0	Good+Moderate	NA	Negative	Negative	NA	No	No	2.94	0	NA	140	0	NA	NA	NA	NA
930	Y	N	Y	N	mastectomy	46	48.6379	pre	pT3+pT4	N0	M0	Poor	NA	Positive	Positive	Negative	No	No	3.16	1	13	25	1	3.44969	1	PD	NA
931	Y	N	N	N	mastectomy	40	NA	pre	pT2+unknown	N0	M0	Good+Moderate	IDC	Positive	Positive	Negative	No	No	3.24	1	NA	36	1	NA	NA	NA	NA
932	Y	N	Y	N	lumpectomy	48	48.8487	pre	pT1	N0	M0	NA	IDC	Positive	Positive	NA	No	No	2.55	1	9	7	1	2.03696	1	PD	NA
933	Y	N	N	Y	mastectomy	48	49.4209	post	pT2+unknown	N0	M0	Poor	NA	Negative	Negative	NA	No	No	2.74	1	7.35934	12	1	1.11704	1	PD	CMF
934	Y	N	N	N	lumpectomy	58	NA	post	pT1	N0	M0	Poor	NA	Positive	Positive	NA	No	No	2.12	0	NA	237	0	NA	NA	NA	NA
935	Y	N	N	N	lumpectomy	66	NA	post	pT1	N0	M0	Poor	NA	Negative	Positive	Negative	No	No	2.86	0	NA	222	0	NA	NA	NA	NA
936	Y	N	Y	N	lumpectomy	69	71.7618	post	pT2+unknown	N0	M0	Poor	NA	Positive	Positive	Negative	No	No	0	1	12	32	1	8.9692	1	PR	NA
937	Y	N	N	N	lumpectomy	68	NA	post	pT2+unknown	N0	M0	Poor	NA	Positive	Positive	Negative	No	No	1.18	0	NA	145	0	NA	NA	NA	NA
938	Y	N	N	N	lumpectomy	59	NA	post	pT2+unknown	N0	M0	NA	IDC	Negative	Negative	NA	No	No	3	1	NA	52	0	NA	NA	NA	NA
939	Y	N	N	N	mastectomy	28	NA	pre	pT2+unknown	N0	M0	NA	IDC	Negative	Negative	Positive	No	No	3.74	0	NA	108	0	NA	NA	NA	NA
940	Y	N	N	N	mastectomy	81	NA	post	pT2+unknown	N0	M0	NA	ILC	Positive	Positive	Negative	No	No	2.56	0	NA	17	0	NA	NA	NA	NA
941	Y	N	N	Y	mastectomy	41	43.0198	pre	pT2+unknown	N0	M0	Poor	IDC	Negative	Negative	Negative	No	No	2.35	1	2.33265	15	1	0.689938	1	PD	Anthracyclins
942	Y	N	N	N	mastectomy	48	NA	pre	pT2+unknown	N0	M0	Poor	IDC	Positive	Positive	Negative	No	No	3.1	0	NA	170	0	NA	NA	NA	NA
943	Y	N	N	N	lumpectomy	30	NA	pre	pT1	N0	M0	Poor	NA	Negative	Negative	NA	No	No	0.79	0	NA	111	0	NA	NA	NA	NA
944	Y	N	N	N	mastectomy	48	NA	pre	pT2+unknown	N0	M0	Poor	IDC	Positive	Positive	Negative	No	No	2.32	0	NA	109	0	NA	NA	NA	NA
945	Y	N	N	N	lumpectomy	43	NA	pre	pT1	N0	M0	Poor	IDC	Negative	Negative	NA	No	No	1.37	0	NA	157	0	NA	NA	NA	NA
946	Y	N	Y	N	lumpectomy	47	49.0459	pre	pT1	N0	M0	Poor	IDC	Positive	Positive	Negative	No	No	2.34	1	36	18	1	14.5216	1	SD>6m	NA
947	Y	N	N	N	mastectomy	75	NA	post	pT1	N0	M0	NA	ILC	Positive	Positive	Negative	No	No	1.65	1	NA	53	0	NA	NA	NA	NA
948	Y	N	N	N	mastectomy	61	NA	post	pT1	N0	M0	NA	ILC	Positive	Positive	Negative	No	No	1.65	0	NA	159	1	NA	NA	NA	NA
949	Y	N	N	N	lumpectomy	67	NA	post	pT1	N0	M0	Good+Moderate	IDC	Positive	Negative	Negative	No	No	2.65	1	NA	48	1	NA	NA	NA	NA
950	Y	N	N	N	mastectomy	78	NA	post	pT2+unknown	N0	M0	NA	other	Negative	Negative	Negative	No	No	3.3	0	NA	95	0	NA	NA	NA	NA
951	Y	N	N	N	lumpectomy	59	NA	post	pT2+unknown	N0	M0	NA	IDC	Negative	Negative	Negative	No	No	3.21	0	NA	91	0	NA	NA	NA	NA
952	Y	N	N	N	lumpectomy	37	NA	pre	pT1	N0	M0	Poor	IDC	Positive	Positive	Negative	No	No	3.82	0	NA	97	1	NA	NA	NA	NA
953	Y	N	N	N	lumpectomy	51	NA	post	pT2+unknown	N0	M0	Poor	IDC	Positive	Positive	Positive	No	No	2.18	1	NA	25	1	NA	NA	NA	NA
954	Y	N	N	N	mastectomy	83	NA	post	pT3+pT4	N0	M0	Good+Moderate	IDC	Negative	Negative	Positive	No	No	1.07	0	NA	59	0	NA	NA	NA	NA
955	Y	N	N	N	mastectomy	47	NA	pre	pT2+unknown	N0	M0	NA	other	Positive	Positive	Negative	No	No	2.27	0	NA	156	0	NA	NA	NA	NA
956	Y	N	N	N	lumpectomy	42	NA	pre	pT2+unknown	N0	M0	Poor	NA	Negative	Negative	Negative	No	No	1.39	0	NA	29	0	NA	NA	NA	NA
957	Y	N	N	N	mastectomy	74	NA	post	pT1	N0	M0	NA	IDC	Negative	Negative	Negative	No	No	3.42	0	NA	71	0	NA	NA	NA	NA
958	Y	N	Y	N	lumpectomy	66	69.2594	post	pT2+unknown	N0	M0	NA	IDC	Positive	Negative	Negative	No	No	2.79	1	68	32	1	26.0862	1	SD>6m	NA
959	Y	N	N	N	lumpectomy	67	NA	post	pT2+unknown	N0	M0	Poor	NA	Negative	NA	Negative	No	No	0.38	0	NA	70	0	NA	NA	NA	NA
960	Y	N	N	N	lumpectomy	46	NA	pre	pT1	N0	M0	NA	NA	Positive	Positive	Negative	No	No	3.82	1	NA	40	1	NA	NA	NA	NA
961	Y	N	N	Y	lumpectomy	58	64.104	post	pT1	N0	M0	Good+Moderate	ILC	NA	NA	Negative	No	No	3.01	1	49.4456	61	1	6.99384	0	PR	Anthracyclins
962	Y	N	N	Y	lumpectomy	41	43.7728	pre	pT1	N0	M0	Poor	IDC	Negative	Positive	Negative	No	No	2.19	1	29.7659	25	1	8.99795	0	CR	CMF
963	Y	N	N	N	mastectomy	47	NA	pre	pT2+unknown	N0	M0	Good+Moderate	IDC	Positive	Positive	Negative	No	No	2.47	0	NA	12	0	NA	NA	NA	NA
964	Y	N	N	N	lumpectomy	68	NA	post	pT1	N0	M0	Poor	IDC	Positive	NA	Negative	No	No	2.12	0	NA	51	0	NA	NA	NA	NA
965	Y	N	N	Y	lumpectomy	22	25.6016	pre	pT1	N0	M0	Poor	other	Negative	Negative	NA	No	No	3.72	1	5.05955	40	1	5.05955	1	PR	Anthracyclins
966	Y	N	N	N	mastectomy	69	NA	post	pT2+unknown	N0	M0	Good+Moderate	IDC	Positive	Positive	Negative	No	No	3.72	1	NA	49	1	NA	NA	NA	NA
967	Y	N	N	N	mastectomy	47	NA	pre	pT2+unknown	N0	M0	NA	ILC	Positive	Positive	Negative	No	No	4.74	0	NA	144	0	NA	NA	NA	NA
968	Y	N	N	N	lumpectomy	45	NA	pre	pT2+unknown	N0	M0	Poor	ILC	Negative	Positive	NA	No	No	1.3	0	NA	58	0	NA	NA	NA	NA
969	Y	N	N	N	lumpectomy	45	NA	pre	pT1	N0	M0	Good+Moderate	IDC	Positive	NA	Negative	No	No	1.18	0	NA	125	0	NA	NA	NA	NA
970	Y	N	N	N	lumpectomy	74	NA	post	pT1	N0	M0	Good+Moderate	IDC	Negative	NA	Negative	No	No	3.3	0	NA	49	0	NA	NA	NA	NA
971	Y	N	N	N	lumpectomy	62	NA	post	pT2+unknown	N0	M0	Poor	NA	Negative	NA	Negative	No	No	3.04	0	NA	43	0	NA	NA	NA	NA
972	Y	N	N	N	lumpectomy	49	NA	pre	pT1	N0	M0	Good+Moderate	IDC	Negative	Positive	Negative	No	No	4.07	1	NA	39	1	NA	NA	NA	NA
973	Y	N	N	N	mastectomy	66	NA	post	pT2+unknown	N0	M0	Good+Moderate	IDC	Positive	Positive	Negative	No	No	2.84	1	NA	23	0	NA	NA	NA	NA
974	Y	N	N	N	lumpectomy	49	NA	pre	pT1	N0	M0	Good+Moderate	IDC	Positive	Positive	Negative	No	No	3.1	0	NA	83	0	NA	NA	NA	NA
975	Y	N	Y	N	mastectomy	42	45.2704	pre	pT1	N0	M0	Poor	IDC	Positive	Positive	Negative	No	No	1.16	0	55	34	1	20.271	1	SD>6m	NA
976	Y	N	N	N	mastectomy	48	NA	pre	pT2+unknown	N0	M0	Poor	IDC	Negative	Positive	Negative	No	No	2.9	0	NA	168	0	NA	NA	NA	NA
977	Y	N	N	Y	mastectomy	43	45.5442	pre	pT2+unknown	N0	M0	NA	IDC	Negative	Negative	Positive	No	No	3.37	1	3.18686	28	1	1.41273	1	PD	Anthracyclins
978	Y	N	N	N	lumpectomy	57	NA	post	pT1	N0	M0	NA	ILC	Positive	Positive	Negative	No	No	2.05	0	NA	125	0	NA	NA	NA	NA
979	Y	N	N	N	mastectomy	56	NA	post	pT2+unknown	N0	M0	Good+Moderate	NA	Positive	Positive	NA	No	No	1.86	1	NA	144	0	NA	NA	NA	NA
980	Y	N	N	N	mastectomy	61	NA	post	pT2+unknown	N0	M0	Poor	NA	Positive	Positive	Negative	No	No	1.9	0	NA	189	0	NA	NA	NA	NA
981	Y	N	N	N	mastectomy	53	NA	post	pT2+unknown	N0	M0	Poor	IDC	Positive	Positive	Negative	No	No	1.24	1	NA	25	1	NA	NA	NA	NA
982	Y	N	N	N	lumpectomy	40	NA	pre	pT2+unknown	N0	M0	Poor	other	Negative	Negative	Negative	No	No	3.24	0	NA	77	0	NA	NA	NA	NA
983	Y	N	N	N	mastectomy	45	NA	pre	pT1	N0	M0	NA	IDC	Positive	Positive	Negative	No	No	2.64	1	NA	39	1	NA	NA	NA	NA
984	Y	N	N	N	lumpectomy	58	NA	post	pT1	N0	M0	Good+Moderate	IDC	Positive	Positive	Negative	No	No	3.15	0	NA	179	0	NA	NA	NA	NA
985	Y	N	N	N	mastectomy	58	NA	post	pT2+unknown	N0	M0	Poor	other	Positive	NA	NA	No	No	1.3	0	NA	136	0	NA	NA	NA	NA
986	Y	N	Y	N	lumpectomy	51	56.178	post	pT1	N0	M0	Poor	NA	Positive	Positive	Negative	No	No	1.99	1	40	52	1	13.5688	1	PR	NA
987	Y	N	N	N	mastectomy	43	NA	pre	pT1	N0	M0	NA	IDC	Positive	Positive	NA	No	No	1.11	0	NA	232	0	NA	NA	NA	NA
988	Y	N	Y	N	mastectomy	71	73.9521	post	pT1	N0	M0	Poor	IDC	Positive	Negative	NA	No	No	2.99	1	31	27	1	18.7926	1	SD>6m	NA
989	Y	N	N	N	mastectomy	63	NA	post	pT2+unknown	N0	M0	Poor	IDC	Negative	Negative	Positive	No	No	1.94	0	NA	64	0	NA	NA	NA	NA
990	Y	N	N	N	mastectomy	67	NA	post	pT2+unknown	N0	M0	Poor	IDC	Positive	Positive	Negative	No	No	1.98	0	NA	106	0	NA	NA	NA	NA
991	Y	N	N	N	lumpectomy	61	NA	post	pT1	N0	M0	Good+Moderate	IDC	Positive	Positive	Negative	No	No	2.7	0	NA	118	0	NA	NA	NA	NA
992	Y	N	N	Y	lumpectomy	44	46.6092	post	pT1	N0	M0	Poor	IDC	NA	NA	Negative	No	No	3.57	1	11.8275	22	1	6.57084	1	SD>6c	Anthracyclins
993	Y	N	N	N	lumpectomy	43	NA	pre	pT1	N0	M0	Poor	other	Negative	Negative	Negative	No	No	3.93	0	NA	123	0	NA	NA	NA	NA
994	Y	N	Y	N	lumpectomy	49	52.1999	post	pT1	N0	M0	Poor	ILC	Positive	Negative	Negative	No	No	3.34	1	35	30	1	14.3901	1	SD>6m	NA
995	Y	N	N	N	lumpectomy	69	NA	post	pT1	N0	M0	NA	other	Positive	Negative	Negative	No	No	2.11	1	NA	127	0	NA	NA	NA	NA
996	Y	N	N	N	lumpectomy	64	NA	post	pT1	N0	M0	NA	other	Positive	Positive	Negative	No	No	2.05	0	NA	119	0	NA	NA	NA	NA
997	Y	N	N	N	lumpectomy	32	NA	pre	pT2+unknown	N0	M0	Poor	NA	Positive	Positive	Positive	No	No	4.04	0	NA	183	0	NA	NA	NA	NA
998	Y	N	N	Y	lumpectomy	58	58.7734	post	pT2+unknown	N0	M0	Poor	IDC	Negative	Negative	Negative	No	No	2.42	1	11.0062	8	1	6.96509	1	PR	Anthracyclins
999	Y	N	Y	N	mastectomy	72	76.2327	post	pT2+unknown	N0	M0	NA	IDC	Positive	Negative	NA	No	No	3.54	1	43	50	1	18.6283	1	SD>6m	NA
1000	Y	N	N	N	mastectomy	77	NA	post	pT2+unknown	N0	M0	Poor	other	Positive	Negative	Negative	No	No	3.1	1	NA	23	0	NA	NA	NA	NA
1001	Y	N	N	N	lumpectomy	44	NA	pre	pT1	N0	M0	Poor	NA	Negative	Negative	Negative	No	No	1.37	0	NA	122	0	NA	NA	NA	NA
1002	Y	N	N	N	lumpectomy	50	NA	pre	pT1	N0	M0	Poor	IDC	Positive	Positive	NA	No	No	3.37	0	NA	163	0	NA	NA	NA	NA
1003	Y	N	N	N	mastectomy	68	NA	post	pT1	N0	M0	Good+Moderate	IDC	Positive	Positive	Negative	No	No	2.82	0	NA	126	0	NA	NA	NA	NA
1004	Y	N	N	N	lumpectomy	61	NA	post	pT1	N0	M0	Good+Moderate	ILC	Positive	Positive	Negative	No	No	1.35	0	NA	140	0	NA	NA	NA	NA
1005	Y	N	N	N	mastectomy	45	47.4689	pre	pT1	N0	M0	Good+Moderate	IDC	Negative	Negative	Positive	No	No	5.44	1	NA	29	1	NA	NA	NA	NA
1006	Y	N	N	N	mastectomy	85	87.206	post	pT2+unknown	N0	M0	Poor	other	Negative	Negative	Negative	No	No	1.47	1	NA	20	1	NA	NA	NA	NA
1007	Y	N	N	N	mastectomy	64	NA	post	pT2+unknown	N0	M0	NA	IDC	Positive	Negative	Negative	No	No	2.96	0	NA	139	0	NA	NA	NA	NA
1008	Y	N	N	N	mastectomy	65	NA	post	pT3+pT4	N0	M0	Good+Moderate	IDC	Positive	Negative	NA	No	No	2.57	1	NA	128	0	NA	NA	NA	NA
1009	Y	N	N	N	mastectomy	70	NA	post	pT2+unknown	N0	M0	NA	IDC	Positive	Negative	Negative	No	No	1.85	0	NA	90	0	NA	NA	NA	NA
1010	Y	N	Y	N	lumpectomy	47	49.9028	pre	pT2+unknown	N0	M0	NA	IDC	Positive	Positive	Positive	No	No	1.35	1	65	32	1	28.3532	1	SD>6m	NA
1011	Y	N	N	N	mastectomy	84	NA	post	pT2+unknown	N0	M0	Poor	ILC	Negative	Negative	Negative	No	No	5.22	1	NA	62	0	NA	NA	NA	NA
1012	Y	N	Y	N	mastectomy	41	48.8761	pre	pT1	N0	M0	NA	IDC	Positive	Positive	NA	No	No	3.27	1	94	84	1	2.10267	1	PD	NA
1013	Y	N	N	Y	mastectomy	41	49.8426	pre	pT2+unknown	N0	M0	Good+Moderate	NA	Positive	Positive	Negative	No	No	2.7	1	30.193	79	0	9.95072	0	SD>6c	Anthracyclins
1014	Y	N	Y	N	lumpectomy	38	48.7721	pre	pT2+unknown	N0	M0	NA	IDC	Positive	Positive	NA	No	No	2.86	0	40	123	1	18.1355	1	SD>6m	NA
1015	Y	N	N	N	mastectomy	68	NA	post	pT1	N0	M0	NA	IDC	Negative	Negative	Negative	No	No	2.63	0	NA	234	0	NA	NA	NA	NA
1016	Y	N	N	N	lumpectomy	52	NA	post	pT1	N0	M0	NA	IDC	Positive	Positive	Negative	No	No	2.19	0	NA	184	0	NA	NA	NA	NA
1017	Y	N	N	N	lumpectomy	63	NA	post	pT1	N0	M0	Poor	IDC	Positive	Negative	NA	No	No	1.77	0	NA	143	0	NA	NA	NA	NA
1018	Y	N	N	Y	lumpectomy	46	47.6742	pre	pT1	N0	M0	NA	IDC	Positive	Positive	Positive	No	No	1.68	1	3.25257	14	1	3.25257	1	PD	CMF
1019	Y	N	N	N	mastectomy	67	NA	post	pT2+unknown	N0	M0	Poor	NA	Positive	Positive	Negative	No	No	3.93	0	NA	64	0	NA	NA	NA	NA
1020	Y	N	N	N	mastectomy	67	NA	post	pT2+unknown	N0	M0	NA	NA	Positive	Positive	Negative	No	No	3.54	0	NA	114	0	NA	NA	NA	NA
1021	Y	N	N	N	mastectomy	75	NA	post	pT2+unknown	N0	M0	NA	NA	Positive	Positive	Negative	No	No	2.03	1	NA	84	0	NA	NA	NA	NA
1022	Y	N	Y	N	lumpectomy	39	41.6482	pre	pT1	N0	M0	Poor	IDC	Positive	Positive	Negative	No	No	0	1	23	24	1	3.90965	1	PD	NA
1023	Y	N	N	N	mastectomy	79	NA	post	pT2+unknown	N0	M0	Good+Moderate	NA	Positive	Positive	Negative	No	No	3.57	0	NA	45	0	NA	NA	NA	NA
1024	Y	N	N	N	lumpectomy	42	NA	pre	pT2+unknown	N0	M0	Poor	IDC	Negative	Negative	Negative	No	No	2.76	1	NA	25	1	NA	NA	NA	NA
1025	Y	N	Y	N	lumpectomy	60	61.9028	post	pT2+unknown	N0	M0	NA	IDC	Positive	Positive	Negative	No	No	3.69	0	161	16	1	36.501	1	SD>6m	NA
1026	Y	N	N	N	mastectomy	64	NA	post	pT1	N0	M0	Good+Moderate	IDC	Positive	Positive	NA	No	No	1.18	0	NA	95	0	NA	NA	NA	NA
1027	Y	N	N	N	mastectomy	77	NA	post	pT1	N0	M0	NA	IDC	Positive	Positive	NA	No	No	1.88	1	NA	52	0	NA	NA	NA	NA
1028	Y	N	N	N	lumpectomy	51	NA	pre	pT2+unknown	N0	M0	Poor	IDC	Positive	Positive	Negative	No	No	3.42	0	NA	137	0	NA	NA	NA	NA
1029	Y	N	N	N	lumpectomy	32	NA	pre	pT1	N0	M0	Poor	NA	Positive	Positive	Negative	No	No	1.9	0	NA	246	0	NA	NA	NA	NA
1030	Y	N	Y	N	lumpectomy	63	67.6687	post	pT2+unknown	N0	M0	Poor	IDC	Positive	Positive	Negative	No	No	1.38	1	61	47	1	20.3368	1	SD>6m	NA
1031	Y	N	Y	N	mastectomy	54	57.6372	post	pT1	N0	M0	Good+Moderate	IDC	Positive	Positive	Negative	No	No	3.1	1	80	43	1	18.4641	1	SD>6m	NA
1032	Y	N	N	N	lumpectomy	47	NA	pre	pT1	N0	M0	Good+Moderate	IDC	Positive	Positive	Negative	No	No	0	0	NA	108	0	NA	NA	NA	NA
1033	Y	N	N	N	lumpectomy	66	NA	post	pT1	N0	M0	Good+Moderate	NA	Positive	Positive	Positive	No	No	1.23	0	NA	145	0	NA	NA	NA	NA
1034	Y	N	N	N	lumpectomy	43	NA	pre	pT2+unknown	N0	M0	Poor	IDC	Positive	Positive	Negative	No	No	1.53	0	NA	86	0	NA	NA	NA	NA
1035	Y	N	N	N	lumpectomy	55	NA	pre	pT1	N0	M0	Good+Moderate	IDC	Positive	Positive	NA	No	No	3.67	0	NA	241	0	NA	NA	NA	NA
1036	Y	N	N	N	lumpectomy	38	NA	pre	pT1	N0	M0	Poor	IDC	Negative	Negative	Negative	No	No	3.08	1	NA	144	1	NA	NA	NA	NA
1037	Y	N	N	N	lumpectomy	41	NA	pre	pT1	N0	M0	Poor	NA	Negative	Negative	Negative	No	No	4.21	0	NA	106	0	NA	NA	NA	NA
1038	Y	N	N	N	lumpectomy	56	NA	post	pT1	N0	M0	Good+Moderate	NA	Positive	NA	NA	No	No	3.98	0	NA	203	0	NA	NA	NA	NA
1039	Y	N	N	N	lumpectomy	75	NA	post	pT1	N0	M0	NA	IDC	Positive	Positive	Negative	No	No	0.96	0	NA	103	0	NA	NA	NA	NA
1040	Y	N	N	N	lumpectomy	58	NA	post	pT2+unknown	N0	M0	NA	other	Negative	Negative	Negative	No	No	3.15	0	NA	121	0	NA	NA	NA	NA
1041	Y	N	N	N	lumpectomy	70	NA	post	pT1	N0	M0	NA	IDC	Positive	Positive	Negative	No	No	3.85	0	NA	70	0	NA	NA	NA	NA
1042	Y	N	N	N	lumpectomy	73	NA	post	pT1	N0	M0	NA	other	Positive	Positive	Negative	No	No	2.09	0	NA	108	0	NA	NA	NA	NA
1043	Y	N	N	Y	lumpectomy	43	44.3833	pre	pT2+unknown	N0	M0	Poor	IDC	Negative	Negative	Negative	No	No	0.84	1	12.4518	10	1	8.9692	1	CR	Anthracyclins
1044	Y	N	N	N	lumpectomy	41	NA	pre	pT2+unknown	N0	M0	Poor	IDC	Positive	Positive	Negative	No	No	1.92	1	NA	8	1	NA	NA	NA	NA
1045	Y	N	N	N	lumpectomy	45	NA	pre	pT1	N0	M0	Good+Moderate	IDC	Positive	Positive	Negative	No	No	1.66	0	NA	210	0	NA	NA	NA	NA
1046	Y	N	N	N	lumpectomy	58	NA	post	pT1	N0	M0	Poor	NA	Negative	Negative	Negative	No	No	3.57	1	NA	84	0	NA	NA	NA	NA
1047	Y	N	N	N	lumpectomy	60	NA	post	pT1	N0	M0	Poor	IDC	Positive	Positive	NA	No	No	4.51	0	NA	124	0	NA	NA	NA	NA
1048	Y	N	N	N	mastectomy	80	NA	post	pT2+unknown	N0	M0	NA	IDC	Positive	Positive	NA	No	No	1.82	0	NA	27	0	NA	NA	NA	NA
1049	Y	N	N	N	mastectomy	70	72.0027	post	pT2+unknown	N0	M0	Poor	NA	Negative	Negative	Negative	No	No	2.74	1	NA	17	1	NA	NA	NA	NA
1050	Y	N	N	N	lumpectomy	54	NA	post	pT1	N0	M0	Poor	IDC	Positive	Positive	NA	No	No	2.12	0	NA	239	0	NA	NA	NA	NA
1051	Y	N	N	N	lumpectomy	55	NA	post	pT1	N0	M0	Poor	IDC	Negative	Negative	Positive	No	No	2.4	0	NA	232	0	NA	NA	NA	NA
1052	Y	N	N	N	lumpectomy	37	NA	pre	pT1	N0	M0	NA	other	Negative	Positive	Negative	No	No	3.64	0	NA	218	0	NA	NA	NA	NA
1053	Y	N	N	N	lumpectomy	73	NA	post	pT1	N0	M0	Poor	IDC	Positive	Positive	Negative	No	No	1.46	1	NA	39	1	NA	NA	NA	NA
1054	Y	N	N	N	lumpectomy	81	NA	post	pT2+unknown	N0	M0	Poor	IDC	Positive	Positive	Negative	No	No	1.86	1	NA	101	1	NA	NA	NA	NA
1055	Y	N	N	Y	lumpectomy	44	49.4456	pre	pT1	N0	M0	NA	other	Positive	Positive	Negative	No	No	3.11	1	57.462	58	1	1.51129	1	PD	Anthracyclins
1056	Y	N	N	N	mastectomy	68	NA	post	pT2+unknown	N0	M0	Poor	other	Positive	Negative	Negative	No	No	2.8	1	NA	70	0	NA	NA	NA	NA
1057	Y	N	N	N	mastectomy	75	NA	post	pT3+pT4	N0	M0	Poor	IDC	Positive	Positive	Negative	No	No	4.8	0	NA	4	1	NA	NA	NA	NA
1058	Y	N	N	N	lumpectomy	47	NA	pre	pT2+unknown	N0	M0	NA	IDC	Positive	Positive	NA	No	No	1.12	0	NA	113	0	NA	NA	NA	NA
1059	Y	N	N	N	lumpectomy	35	NA	pre	pT2+unknown	N0	M0	Poor	IDC	Negative	Negative	Negative	No	No	2.9	1	NA	23	0	NA	NA	NA	NA
1060	Y	N	N	N	mastectomy	41	NA	pre	pT2+unknown	N0	M0	Poor	NA	Positive	Positive	Negative	No	No	2.37	1	NA	28	0	NA	NA	NA	NA
1061	Y	N	N	N	mastectomy	66	NA	post	pT1	N0	M0	NA	IDC	Positive	Positive	Negative	No	No	3.15	0	NA	98	0	NA	NA	NA	NA
1062	Y	N	Y	N	mastectomy	37	37.4428	pre	pT3+pT4	N0	M0	NA	ILC	Positive	Positive	Negative	No	No	4.21	1	33	5	1	6.99795	1	SD>6m	NA
1063	Y	N	N	N	lumpectomy	32	NA	pre	pT1	N0	M0	Poor	IDC	Positive	Positive	Negative	No	No	2.57	0	NA	254	0	NA	NA	NA	NA
1064	Y	N	N	Y	lumpectomy	29	30.9925	pre	pT1	N0	M0	Poor	IDC	Negative	Negative	Negative	No	No	2.86	1	15.6058	17	1	5.90965	0	SD>6c	Anthracyclins
1065	Y	N	N	N	mastectomy	49	NA	pre	pT2+unknown	N0	M0	NA	IDC	Positive	Positive	Negative	No	No	2.92	1	NA	14	1	NA	NA	NA	NA
1066	Y	N	N	Y	mastectomy	42	44.0219	pre	pT2+unknown	N0	M0	NA	IDC	Negative	Positive	Negative	No	No	0.67	1	28.5832	20	1	10.9692	0	SD>6c	CMF
1067	Y	N	N	N	lumpectomy	62	NA	post	pT1	N0	M0	NA	NA	Positive	Positive	Negative	No	No	0.74	0	NA	72	0	NA	NA	NA	NA
1068	Y	N	N	N	lumpectomy	51	NA	post	pT1	N0	M0	Poor	NA	Positive	Positive	Negative	No	No	2.24	0	NA	86	0	NA	NA	NA	NA
1069	Y	N	N	N	lumpectomy	44	NA	pre	pT2+unknown	N0	M0	Poor	IDC	Positive	Positive	NA	No	No	2.11	0	NA	9	0	NA	NA	NA	NA
1070	Y	N	N	N	mastectomy	70	NA	post	pT2+unknown	N0	M0	Poor	IDC	Positive	Positive	Negative	No	No	2.54	1	NA	13	1	NA	NA	NA	NA
1071	Y	N	N	N	lumpectomy	77	NA	post	pT2+unknown	N0	M0	NA	IDC	Negative	Negative	Negative	No	No	5.79	1	NA	17	0	NA	NA	NA	NA
1072	Y	N	N	N	lumpectomy	52	NA	pre	pT1	N0	M0	NA	IDC	Negative	Negative	Positive	No	No	3.15	1	NA	12	1	NA	NA	NA	NA
1073	Y	N	Y	N	mastectomy	62	65.9822	post	pT2+unknown	N0	M0	Poor	IDC	Positive	Positive	Negative	No	No	3.22	1	30	36	1	12.2546	1	SD>6m	NA
1074	Y	N	N	N	lumpectomy	78	NA	post	pT1	N0	M0	Poor	IDC	Positive	Positive	NA	No	No	2.27	1	NA	66	1	NA	NA	NA	NA
1075	Y	N	N	N	lumpectomy	46	NA	pre	pT3+pT4	N0	M0	Poor	IDC	Positive	Positive	NA	No	No	3.4	0	NA	41	0	NA	NA	NA	NA
1076	Y	N	N	N	lumpectomy	61	NA	post	pT1	N0	M0	Poor	IDC	Positive	Positive	NA	No	No	2.11	0	NA	40	0	NA	NA	NA	NA
1077	N	Y	N	N	mastectomy	39	NA	pre	pT1	N1-3	M0	Poor	NA	Positive	Positive	Negative	Yes	No	1.81	1	NA	10	1	NA	NA	NA	NA
1078	N	Y	N	N	lumpectomy	56	NA	post	pT1	N1-3	M0	NA	ILC	Positive	Positive	NA	No	Yes	2.63	0	NA	67	1	NA	NA	NA	NA
1079	N	Y	N	N	mastectomy	46	NA	pre	pT3+pT4	N1-3	M0	Poor	NA	Negative	Negative	NA	Yes	No	3.54	0	NA	250	0	NA	NA	NA	NA
1080	N	Y	N	N	mastectomy	50	NA	pre	pT3+pT4	N>3	M0	Poor	ILC	Positive	Positive	Positive	Yes	Yes	3.69	1	NA	5	1	NA	NA	NA	NA
1081	N	Y	N	N	lumpectomy	53	NA	post	pT2+unknown	N>3	M0	Poor	IDC	Positive	Positive	Negative	No	Yes	1.86	1	NA	4	1	NA	NA	NA	NA
1082	N	Y	N	N	mastectomy	38	NA	pre	pT1	N1-3	M0	Poor	IDC	Negative	Positive	NA	Yes	No	3.74	1	NA	7	1	NA	NA	NA	NA
1083	N	Y	N	Y	lumpectomy	57	57.9494	post	pT2+unknown	N>3	M0	Poor	IDC	Negative	Negative	Negative	No	Yes	1.48	1	11.3018	7	1	7.94661	0	PR	CMF
1084	N	Y	N	N	lumpectomy	37	49.6372	pre	pT1	N1-3	M0	Good+Moderate	IDC	Positive	Positive	NA	Yes	No	3.21	1	NA	71	1	NA	NA	NA	NA
1085	N	Y	N	N	mastectomy	55	NA	post	pT3+pT4	N1-3	M0	Poor	IDC	Positive	Positive	NA	No	Yes	1.56	1	NA	36	0	NA	NA	NA	NA
1086	N	Y	N	N	mastectomy	63	NA	post	pT2+unknown	N>3	M0	NA	IDC	Positive	Positive	Positive	No	Yes	3.15	0	NA	85	0	NA	NA	NA	NA
1087	N	Y	Y	N	mastectomy	37	39.9206	pre	pT2+unknown	N1-3	M0	Poor	IDC	Positive	Positive	Positive	Yes	No	2.67	1	17	34	1	1.01848	1	PD	NA
1088	N	Y	N	N	mastectomy	67	NA	post	pT2+unknown	N>3	M0	Poor	IDC	Positive	Positive	Negative	No	Yes	1.63	1	NA	55	1	NA	NA	NA	NA
1089	N	Y	N	N	mastectomy	68	NA	post	pT2+unknown	N>3	M0	Good+Moderate	IDC	Positive	Positive	NA	No	Yes	1.77	1	NA	16	0	NA	NA	NA	NA
1090	N	Y	N	N	mastectomy	44	NA	pre	pT3+pT4	N>3	M0	Good+Moderate	IDC	Positive	Positive	Negative	Yes	No	3.28	0	NA	167	0	NA	NA	NA	NA
1091	N	Y	Y	N	mastectomy	44	45.64	pre	pT2+unknown	N>3	M0	Good+Moderate	IDC	Positive	Positive	Positive	Yes	No	4.33	1	13	11	1	5.02669	1	PD	NA
1092	N	Y	N	N	mastectomy	50	NA	post	pT2+unknown	N1-3	M0	Poor	IDC	Positive	Positive	Negative	No	Yes	1.24	1	NA	22	1	NA	NA	NA	NA
1093	N	Y	N	Y	mastectomy	65	66.9678	post	pT2+unknown	N1-3	M0	Poor	NA	Negative	Negative	Positive	No	Yes	3.28	1	7.75359	15	1	7.75359	1	SD>6c	Anthracyclins
1094	N	Y	Y	N	lumpectomy	43	45.7194	pre	pT2+unknown	N>3	M0	Poor	IDC	Positive	Positive	Negative	Yes	No	2.62	1	32	27	1	21.191	1	SD>6m	NA
1095	N	Y	N	N	lumpectomy	43	NA	pre	pT2+unknown	N>3	M0	Poor	IDC	Positive	Positive	Negative	Yes	No	2.54	0	NA	72	0	NA	NA	NA	NA
1096	N	Y	N	N	mastectomy	67	NA	post	pT1	N>3	M0	Poor	IDC	Positive	Positive	Negative	No	Yes	6.04	0	NA	73	1	NA	NA	NA	NA
1097	N	Y	N	N	mastectomy	34	NA	pre	pT3+pT4	N>3	M0	NA	IDC	Positive	Positive	Negative	Yes	No	2.18	1	NA	37	1	NA	NA	NA	NA
1098	N	Y	N	Y	lumpectomy	55	57.4346	post	pT1	N1-3	M0	Poor	IDC	Positive	Negative	Negative	No	Yes	2.03	1	25.7248	29	1	8.43942	0	SD>6c	Anthracyclins
1099	N	Y	Y	N	mastectomy	59	64.5229	post	pT2+unknown	N1-3	M0	Good+Moderate	IDC	Positive	Positive	Positive	Yes	No	3.68	1	39	58	1	7.49076	1	SD>6m	NA
1100	N	Y	N	N	lumpectomy	49	NA	pre	pT2+unknown	N>3	M0	Poor	IDC	Positive	NA	Negative	Yes	No	2.32	0	NA	56	0	NA	NA	NA	NA
1101	N	Y	N	Y	mastectomy	71	74.4805	post	pT2+unknown	N1-3	M0	NA	NA	Negative	Negative	NA	No	Yes	2.21	1	4.69815	36	1	1.9384	1	PD	Anthracyclins
1102	N	Y	N	N	mastectomy	55	NA	post	pT2+unknown	N>3	M0	Poor	IDC	Positive	Positive	Negative	No	Yes	1.94	1	NA	133	0	NA	NA	NA	NA
1103	N	Y	N	N	lumpectomy	42	NA	pre	pT2+unknown	N1-3	M0	Poor	NA	Positive	NA	Negative	Yes	No	2.92	0	NA	69	0	NA	NA	NA	NA
1104	N	Y	N	N	mastectomy	47	NA	pre	pT1	N>3	M0	Good+Moderate	IDC	Positive	Positive	Negative	Yes	No	2.66	0	NA	212	1	NA	NA	NA	NA
1105	N	Y	N	N	mastectomy	44	NA	pre	pT3+pT4	N>3	M0	Poor	IDC	Negative	Positive	NA	Yes	No	3.13	1	NA	47	1	NA	NA	NA	NA
1106	N	Y	Y	N	mastectomy	54	58.59	post	pT2+unknown	N1-3	M0	Poor	IDC	Positive	Positive	Negative	Yes	No	2.32	1	28	43	1	8.44353	1	SD>6m	NA
1107	N	Y	N	N	mastectomy	45	45.8946	pre	pT2+unknown	N1-3	M0	Poor	IDC	Negative	Negative	Negative	Yes	No	4.97	1	NA	17	1	NA	NA	NA	NA
1108	N	Y	N	N	mastectomy	88	NA	post	pT3+pT4	N>3	M0	NA	ILC	Positive	Positive	NA	No	Yes	3.57	1	NA	24	0	NA	NA	NA	NA
1109	N	Y	N	N	mastectomy	23	NA	pre	pT2+unknown	N1-3	M0	Poor	IDC	Negative	Negative	Negative	Yes	No	5.01	1	NA	26	1	NA	NA	NA	NA
1110	N	Y	N	Y	mastectomy	57	57.7084	post	pT2+unknown	N>3	M0	Poor	IDC	Negative	Negative	NA	No	Yes	1.6	1	9.19918	6	1	5.05955	1	SD>6c	Anthracyclins
1111	N	Y	N	N	mastectomy	54	NA	post	pT2+unknown	N1-3	M0	NA	other	Positive	Positive	Negative	Yes	No	2.98	0	NA	83	0	NA	NA	NA	NA
1112	N	Y	N	N	mastectomy	51	NA	pre	pT1	N>3	M0	NA	IDC	Positive	Positive	NA	Yes	No	3.87	0	NA	236	0	NA	NA	NA	NA
1113	N	Y	N	N	lumpectomy	29	NA	pre	pT2+unknown	N>3	M0	NA	other	Positive	Negative	Negative	Yes	No	3.04	1	NA	116	0	NA	NA	NA	NA
1114	N	Y	N	N	mastectomy	68	NA	post	pT1	N>3	M0	Poor	IDC	Positive	Positive	Negative	No	Yes	2.74	0	NA	62	1	NA	NA	NA	NA
1115	N	Y	N	Y	lumpectomy	61	63.05	post	pT3+pT4	N>3	M0	Poor	IDC	Negative	Negative	Negative	No	Yes	1.67	1	24.1478	13	1	5.54825	0	PR	CMF
1116	N	Y	N	N	mastectomy	65	NA	post	pT1	N>3	M0	Poor	IDC	Positive	Positive	Negative	No	Yes	0.76	0	NA	170	0	NA	NA	NA	NA
1117	N	Y	N	N	mastectomy	39	NA	pre	pT2+unknown	N>3	M0	Good+Moderate	IDC	Positive	Positive	Negative	Yes	No	1.28	0	NA	190	0	NA	NA	NA	NA
1118	N	Y	N	N	mastectomy	53	NA	post	pT3+pT4	N>3	M0	Poor	IDC	Positive	Negative	Positive	Yes	No	2.05	1	NA	11	1	NA	NA	NA	NA
1119	N	Y	N	N	mastectomy	62	NA	post	pT2+unknown	N>3	M0	Poor	IDC	Positive	Negative	Negative	No	Yes	2.32	1	NA	32	1	NA	NA	NA	NA
1120	N	Y	N	N	lumpectomy	43	NA	post	pT2+unknown	N1-3	M0	Poor	IDC	Negative	Positive	NA	Yes	No	2.56	0	NA	83	0	NA	NA	NA	NA
1121	N	Y	N	N	lumpectomy	41	NA	pre	pT1	N1-3	M0	NA	IDC	Positive	Positive	Negative	Yes	No	3.96	0	NA	47	0	NA	NA	NA	NA
1122	N	Y	N	N	lumpectomy	38	NA	pre	pT1	N>3	M0	NA	IDC	Positive	Positive	NA	Yes	No	2.92	0	NA	249	0	NA	NA	NA	NA
1123	N	Y	N	N	lumpectomy	48	NA	pre	pT2+unknown	N1-3	M0	NA	IDC	Positive	Positive	Negative	Yes	No	3.04	0	NA	208	0	NA	NA	NA	NA
1124	N	Y	N	N	mastectomy	46	NA	pre	pT1	N1-3	M0	NA	IDC	Positive	NA	Negative	Yes	No	2.03	0	NA	135	0	NA	NA	NA	NA
1125	N	Y	N	N	mastectomy	46	NA	pre	pT2+unknown	N1-3	M0	Poor	other	Negative	Negative	Negative	Yes	No	3.37	0	NA	109	0	NA	NA	NA	NA
1126	N	Y	Y	N	mastectomy	47	50.8802	pre	pT2+unknown	N>3	M0	Poor	NA	Positive	Positive	Negative	Yes	No	2.28	1	53	43	1	23.7864	1	SD>6m	NA
1127	N	Y	Y	N	mastectomy	45	49.1691	pre	pT3+pT4	N>3	M0	NA	IDC	Positive	Positive	Negative	Yes	No	2.16	0	70	40	1	69.6838	0	PR	NA
1128	N	Y	N	N	mastectomy	60	NA	post	pT3+pT4	N>3	M0	Poor	ILC	Positive	Positive	Positive	No	Yes	2.35	1	NA	23	1	NA	NA	NA	NA
1129	N	Y	N	Y	mastectomy	79	79.9699	post	pT3+pT4	N>3	M0	NA	IDC	Negative	Negative	Negative	No	Yes	0.64	1	8.93634	6	1	2.98973	1	PD	CMF
1130	N	Y	N	N	mastectomy	51	NA	post	pT1	N1-3	M0	NA	IDC	Positive	Positive	Positive	No	Yes	3.06	0	NA	51	0	NA	NA	NA	NA
1131	N	Y	N	N	mastectomy	67	NA	post	pT2+unknown	N>3	M0	NA	IDC	Positive	Positive	Negative	No	Yes	3.96	1	NA	30	0	NA	NA	NA	NA
1132	N	Y	N	Y	mastectomy	49	51.1403	pre	pT3+pT4	N1-3	M0	NA	IDC	Negative	Negative	Negative	Yes	No	3.94	1	3.5154	16	1	1.577	1	PD	Anthracyclins
1133	N	Y	N	N	lumpectomy	50	NA	post	pT3+pT4	N>3	M0	Poor	IDC	Positive	Positive	NA	Yes	No	2.78	1	NA	14	1	NA	NA	NA	NA
1134	N	Y	N	Y	mastectomy	62	62.82	post	pT3+pT4	N>3	M0	Poor	NA	Negative	Negative	Positive	No	Yes	0.29	1	21.5524	6	1	17.4784	1	PR	Anthracyclins
1135	N	Y	N	Y	lumpectomy	50	54.3874	pre	pT2+unknown	N1-3	M0	Poor	IDC	Positive	Positive	Negative	Yes	No	0.5	1	17.6756	47	1	11.9918	1	PR	Anthracyclins
1136	N	Y	N	Y	mastectomy	58	59.7591	post	pT2+unknown	N>3	M0	Poor	IDC	Negative	Negative	Negative	No	Yes	3.33	1	28.7803	10	1	7.28953	0	SD>6c	CMF
1137	N	Y	N	N	mastectomy	62	NA	post	pT3+pT4	N>3	M0	NA	ILC	Positive	Negative	NA	Yes	No	1.72	0	NA	125	0	NA	NA	NA	NA
1138	N	Y	N	N	mastectomy	55	NA	post	pT3+pT4	N1-3	M0	Poor	IDC	Positive	Negative	Negative	No	Yes	0.89	0	NA	84	1	NA	NA	NA	NA
1139	N	Y	N	N	mastectomy	37	NA	pre	pT2+unknown	N>3	M0	Poor	IDC	Negative	Negative	NA	Yes	No	3.57	0	NA	229	0	NA	NA	NA	NA
1140	N	Y	N	N	lumpectomy	78	NA	post	pT1	N1-3	M0	Poor	NA	Positive	Positive	Negative	No	Yes	4.42	0	NA	56	0	NA	NA	NA	NA
1141	N	Y	Y	N	mastectomy	43	45.3854	pre	pT3+pT4	N>3	M0	NA	ILC	Positive	Positive	Positive	Yes	No	5.04	1	35	21	1	10.7105	1	SD>6m	NA
1142	N	Y	N	N	lumpectomy	64	NA	post	pT1	N1-3	M0	Poor	IDC	Positive	Negative	Negative	No	Yes	3.79	0	NA	208	0	NA	NA	NA	NA
1143	N	Y	N	N	mastectomy	73	NA	post	pT2+unknown	N>3	M0	Good+Moderate	IDC	Positive	Positive	Negative	No	Yes	2.18	0	NA	54	0	NA	NA	NA	NA
1144	N	Y	N	N	mastectomy	56	NA	post	pT3+pT4	N>3	M0	Poor	IDC	Positive	Negative	Negative	No	Yes	1.24	1	NA	15	1	NA	NA	NA	NA
1145	N	Y	N	N	lumpectomy	70	NA	post	pT2+unknown	N>3	M0	NA	ILC	Positive	Positive	Negative	No	Yes	1.49	0	NA	19	1	NA	NA	NA	NA
1146	N	Y	Y	N	mastectomy	46	50.3929	pre	pT2+unknown	N>3	M0	NA	ILC	Positive	Positive	Negative	Yes	No	2.26	0	38	41	1	17.9713	1	PR	NA
1147	N	Y	N	N	mastectomy	50	NA	pre	pT3+pT4	N>3	M0	NA	IDC	Positive	Positive	NA	Yes	No	3.69	0	NA	91	0	NA	NA	NA	NA
1148	N	Y	N	Y	mastectomy	62	63.9151	post	pT3+pT4	N>3	M0	Poor	IDC	Positive	Negative	Positive	No	Yes	2.47	1	16.9856	14	1	1.08419	1	PD	CMF
1149	N	Y	N	N	lumpectomy	69	NA	post	pT2+unknown	N>3	M0	NA	IDC	Positive	Negative	Negative	No	Yes	3.52	0	NA	28	1	NA	NA	NA	NA
1150	N	Y	N	N	mastectomy	58	NA	post	pT2+unknown	N>3	M0	NA	IDC	Positive	Negative	NA	No	Yes	3.9	1	NA	48	1	NA	NA	NA	NA
1151	N	Y	N	N	mastectomy	47	NA	pre	pT2+unknown	N1-3	M0	NA	IDC	Positive	Positive	Negative	Yes	No	5.24	1	NA	20	1	NA	NA	NA	NA
1152	N	Y	N	N	mastectomy	28	NA	pre	pT2+unknown	N1-3	M0	Poor	IDC	NA	NA	Negative	Yes	No	1.5	1	NA	19	1	NA	NA	NA	NA
1153	N	Y	N	Y	mastectomy	58	60.0958	post	pT2+unknown	N>3	M0	Poor	IDC	Positive	Negative	Negative	No	Yes	2.51	1	25.3963	17	1	2.06982	1	PD	Anthracyclins
1154	N	Y	Y	N	mastectomy	47	49.4593	pre	pT2+unknown	N>3	M0	NA	IDC	Positive	Positive	NA	Yes	No	1.01	1	95	26	1	25.462	1	SD>6m	NA
1155	N	Y	N	N	lumpectomy	47	53.525	pre	pT2+unknown	N1-3	M0	Poor	NA	Positive	NA	Negative	Yes	No	2.03	1	NA	73	1	NA	NA	NA	NA
1156	N	Y	N	N	lumpectomy	49	52.2875	post	pT2+unknown	N1-3	M0	Poor	NA	Positive	NA	Negative	Yes	No	2.48	1	NA	29	1	NA	NA	NA	NA
1157	N	Y	N	N	lumpectomy	74	NA	post	pT2+unknown	N>3	M0	NA	ILC	Positive	Positive	NA	No	Yes	4.04	0	NA	79	0	NA	NA	NA	NA
1158	N	Y	N	N	lumpectomy	33	NA	pre	pT2+unknown	N1-3	M0	Poor	IDC	Negative	Negative	Negative	Yes	No	4.54	0	NA	105	0	NA	NA	NA	NA
1159	N	Y	N	Y	mastectomy	50	51.9918	pre	pT3+pT4	N>3	M0	Poor	IDC	Negative	Negative	NA	Yes	No	2.15	1	2.39836	14	1	2.39836	1	PD	Anthracyclins
1160	N	Y	N	N	lumpectomy	41	NA	pre	pT1	N1-3	M0	NA	ILC	Positive	Positive	Negative	Yes	No	1.75	1	NA	167	1	NA	NA	NA	NA
1161	N	Y	N	N	lumpectomy	39	NA	pre	pT2+unknown	N>3	M0	NA	other	Negative	Negative	Negative	Yes	No	2.92	0	NA	46	0	NA	NA	NA	NA
1162	N	Y	N	N	mastectomy	34	NA	pre	pT1	N1-3	M0	Poor	IDC	NA	NA	Negative	Yes	No	3.96	0	NA	33	0	NA	NA	NA	NA
1163	N	Y	Y	N	mastectomy	37	39.7645	pre	pT2+unknown	N>3	M0	Poor	IDC	Positive	Positive	NA	Yes	No	1.72	1	8	22	1	0.722793	1	PD	NA
1164	N	Y	N	Y	mastectomy	28	29.8207	pre	pT3+pT4	N>3	M0	Poor	IDC	Negative	Negative	NA	Yes	No	1.73	1	31.2772	15	1	2.98973	1	SD<=6c	Anthracyclins
1165	N	Y	Y	N	mastectomy	33	35.1294	pre	pT2+unknown	N1-3	M0	Poor	IDC	Positive	Negative	Negative	Yes	No	2.41	0	46	12	1	8.67351	1	SD>6m	NA
1166	N	Y	N	N	mastectomy	44	NA	pre	pT2+unknown	N>3	M0	NA	NA	Negative	Negative	Negative	Yes	No	5.48	0	NA	15	1	NA	NA	NA	NA
1167	N	Y	N	Y	mastectomy	47	48.5503	pre	pT2+unknown	N1-3	M0	NA	IDC	Positive	Negative	Positive	Yes	No	1.85	1	8.90349	13	1	4.27105	1	SD<=6c	Anthracyclins
1168	N	Y	N	Y	mastectomy	42	43.0637	pre	pT2+unknown	N1-3	M0	Poor	IDC	Negative	Negative	Positive	Yes	No	3.54	1	5.35524	11	1	3.44969	1	PD	Anthracyclins
1169	N	Y	N	Y	mastectomy	51	52.2957	post	pT2+unknown	N>3	M0	Poor	IDC	Negative	Negative	Negative	No	Yes	1.18	1	19.0226	13	1	15.1786	1	PR	Anthracyclins
1170	N	Y	Y	N	lumpectomy	50	54.694	pre	pT1	N>3	M0	Poor	IDC	Positive	Positive	NA	Yes	No	3.29	1	57	55	1	13.1088	1	SD>6m	NA
1171	N	Y	N	Y	mastectomy	55	61.4538	post	pT2+unknown	N>3	M0	Poor	NA	Positive	Positive	Negative	Yes	No	1.81	1	52.6324	73	1	3.5154	1	PR	CMF
1172	N	Y	N	N	mastectomy	44	48.6242	pre	pT3+pT4	N>3	M0	NA	ILC	Positive	Positive	Positive	Yes	No	2.57	1	NA	46	1	NA	NA	NA	NA
1173	N	Y	N	N	mastectomy	51	NA	post	pT2+unknown	N>3	M0	Poor	IDC	Positive	Negative	NA	No	Yes	2.78	1	NA	34	1	NA	NA	NA	NA
1174	N	Y	N	N	mastectomy	79	NA	post	pT2+unknown	N>3	M0	Poor	IDC	Positive	Positive	Negative	No	Yes	3.06	1	NA	30	0	NA	NA	NA	NA
1175	N	Y	N	N	mastectomy	81	NA	post	pT2+unknown	N1-3	M0	Good+Moderate	IDC	Positive	Positive	Negative	No	Yes	1.67	1	NA	46	0	NA	NA	NA	NA
1176	N	Y	Y	N	lumpectomy	37	39.1704	pre	pT2+unknown	N1-3	M0	Good+Moderate	IDC	Positive	Positive	Negative	Yes	No	1.55	1	19	22	1	14.1602	1	PR	NA
1177	N	Y	N	N	lumpectomy	45	NA	pre	pT2+unknown	N1-3	M0	Good+Moderate	NA	Positive	Positive	NA	Yes	No	4.84	0	NA	114	0	NA	NA	NA	NA
1178	N	Y	N	N	mastectomy	40	NA	pre	pT2+unknown	N>3	M0	Poor	IDC	Positive	Positive	Positive	Yes	No	4.04	0	NA	21	1	NA	NA	NA	NA
1179	N	Y	Y	N	mastectomy	39	42.1136	pre	pT3+pT4	N>3	M0	Poor	IDC	Positive	Positive	Negative	Yes	No	3.43	1	95	27	1	55.4579	1	SD>6m	NA
1180	N	Y	Y	N	mastectomy	47	51.7098	pre	pT2+unknown	N>3	M0	Poor	IDC	Positive	Positive	Negative	Yes	No	0.54	1	14	51	1	5.22382	1	SD<=6m	NA
1181	N	Y	N	N	lumpectomy	71	NA	post	pT2+unknown	N1-3	M0	Poor	ILC	Positive	Positive	Negative	No	Yes	2.26	1	NA	54	1	NA	NA	NA	NA
1182	N	Y	N	N	lumpectomy	46	NA	post	pT1	N1-3	M0	Good+Moderate	IDC	Positive	Positive	NA	Yes	No	2.42	0	NA	76	0	NA	NA	NA	NA
1183	N	Y	N	Y	mastectomy	46	47.4826	pre	pT2+unknown	N1-3	M0	Poor	IDC	Negative	Negative	Positive	Yes	No	1.53	1	7.45791	7	1	5.02669	1	SD<=6c	CMF
1184	N	Y	N	N	lumpectomy	44	NA	pre	pT1	N1-3	M0	NA	IDC	Positive	Positive	Negative	Yes	No	3.21	0	NA	109	0	NA	NA	NA	NA
1185	N	Y	N	Y	mastectomy	64	69.2649	post	pT2+unknown	N>3	M0	NA	IDC	Positive	Positive	Negative	No	Yes	2.52	0	26.8747	60	1	10.0821	0	SD>6c	Anthracyclins
1186	N	Y	N	N	lumpectomy	59	NA	post	pT1	N1-3	M0	Poor	IDC	Positive	Positive	Negative	No	Yes	2.92	0	NA	97	1	NA	NA	NA	NA
1187	N	Y	N	N	lumpectomy	56	NA	post	pT2+unknown	N1-3	M0	Poor	IDC	Positive	Positive	Negative	No	Yes	3.62	0	NA	139	0	NA	NA	NA	NA
1188	N	Y	N	N	mastectomy	60	NA	post	pT2+unknown	N>3	M0	NA	IDC	Positive	Positive	Negative	No	Yes	3.19	1	NA	50	1	NA	NA	NA	NA
1189	N	Y	N	N	mastectomy	48	NA	pre	pT2+unknown	N1-3	M0	Poor	IDC	Negative	Positive	Negative	Yes	No	3.02	0	NA	77	0	NA	NA	NA	NA
1190	N	Y	N	N	mastectomy	50	NA	pre	pT2+unknown	N1-3	M0	Poor	IDC	Positive	Positive	Negative	Yes	No	2.06	0	NA	201	0	NA	NA	NA	NA
1191	N	Y	N	N	lumpectomy	69	NA	post	pT1	N>3	M0	Poor	NA	Positive	Positive	NA	No	Yes	2.82	1	NA	27	1	NA	NA	NA	NA
1192	N	Y	N	N	lumpectomy	42	NA	pre	pT2+unknown	N1-3	M0	Poor	NA	Positive	Negative	NA	Yes	No	2.24	0	NA	146	0	NA	NA	NA	NA
1193	N	Y	N	N	mastectomy	35	NA	pre	pT2+unknown	N>3	M0	Good+Moderate	IDC	Positive	Positive	Negative	Yes	No	1.73	0	NA	115	0	NA	NA	NA	NA
1194	N	Y	N	N	mastectomy	64	NA	post	pT2+unknown	N>3	M0	Poor	IDC	Positive	Positive	NA	No	Yes	2.61	1	NA	3	1	NA	NA	NA	NA
1195	N	Y	N	N	lumpectomy	62	NA	post	pT2+unknown	N1-3	M0	Poor	IDC	Positive	Positive	Negative	No	Yes	1.55	0	NA	25	1	NA	NA	NA	NA
1196	N	Y	Y	N	mastectomy	40	48.4463	pre	pT3+pT4	N1-3	M0	NA	IDC	Positive	Positive	NA	Yes	No	2.15	1	56	92	1	20.0082	1	CR	NA
1197	N	Y	Y	N	mastectomy	36	38.2615	pre	pT3+pT4	N1-3	M0	Poor	IDC	Positive	Positive	Negative	Yes	No	1.32	1	41	17	1	14.2587	1	SD>6m	NA
1198	N	Y	N	N	mastectomy	55	NA	post	pT3+pT4	N>3	M0	Poor	IDC	Positive	Negative	Negative	No	Yes	1.85	0	NA	28	1	NA	NA	NA	NA
1199	N	Y	N	Y	lumpectomy	44	46.5955	pre	pT2+unknown	N1-3	M0	NA	IDC	Negative	Negative	Positive	Yes	No	2.52	1	5.94661	18	1	2.92402	1	PD	Anthracyclins
1200	N	Y	N	N	mastectomy	70	NA	post	pT3+pT4	N>3	M0	Good+Moderate	IDC	Positive	Positive	Negative	No	Yes	1.37	1	NA	43	0	NA	NA	NA	NA
1201	N	Y	N	N	lumpectomy	57	NA	post	pT1	N1-3	M0	Poor	IDC	Positive	Negative	NA	No	Yes	4.87	0	NA	222	0	NA	NA	NA	NA
1202	N	Y	Y	N	mastectomy	52	53.2211	pre	pT2+unknown	N1-3	M0	Good+Moderate	IDC	Positive	NA	Negative	Yes	No	2.98	1	84	10	1	17.9713	1	SD>6m	NA
1203	N	Y	Y	N	mastectomy	44	46.5352	pre	pT2+unknown	N>3	M0	Poor	NA	Positive	Positive	NA	Yes	No	2.94	1	11	25	1	2.16838	1	PD	NA
1204	N	Y	N	Y	mastectomy	51	53.5989	pre	pT2+unknown	N1-3	M0	Poor	IDC	Positive	Positive	Negative	Yes	No	2.23	1	12.0904	22	1	3.64682	1	SD<=6c	CMF
1205	N	Y	N	Y	mastectomy	57	60.9035	pre	pT2+unknown	N>3	M0	Good+Moderate	IDC	Positive	Positive	Negative	No	Yes	2.14	1	14.0616	42	1	7.58932	1	SD>6c	Anthracyclins
1206	N	Y	N	N	lumpectomy	69	NA	post	pT1	N>3	M0	NA	IDC	Positive	Positive	Negative	No	Yes	1.57	1	NA	104	1	NA	NA	NA	NA
1207	N	Y	N	N	mastectomy	50	NA	pre	pT3+pT4	N1-3	M0	Poor	NA	Negative	Negative	Negative	Yes	No	1.17	1	NA	11	1	NA	NA	NA	NA
1208	N	Y	N	Y	lumpectomy	70	74.2834	post	pT2+unknown	N1-3	M0	NA	IDC	Positive	Positive	Negative	No	Yes	2.22	1	10.809	40	1	8.6037	0	PR	Anthracyclins
1209	N	Y	N	N	mastectomy	51	NA	pre	pT2+unknown	N>3	M0	Poor	ILC	Positive	Positive	Negative	No	Yes	2.57	1	NA	45	1	NA	NA	NA	NA
1210	N	Y	N	Y	mastectomy	56	59.5181	post	pT2+unknown	N>3	M0	NA	NA	Negative	Negative	Negative	No	Yes	2.68	1	5.8152	35	1	2.06982	1	PD	Anthracyclins
1211	N	Y	N	N	mastectomy	42	NA	pre	pT1	N>3	M0	Poor	NA	Positive	Positive	Positive	Yes	No	2.59	0	NA	59	0	NA	NA	NA	NA
1212	N	Y	Y	N	lumpectomy	46	54.653	pre	pT1	N1-3	M0	NA	NA	Positive	Positive	Negative	Yes	No	2.84	0	76	94	1	16.5585	1	SD>6m	NA
1213	N	Y	N	N	lumpectomy	61	NA	post	pT2+unknown	N1-3	M0	Poor	IDC	Positive	NA	Negative	No	Yes	4.04	1	NA	25	1	NA	NA	NA	NA
1214	N	Y	Y	N	mastectomy	48	51.0527	pre	pT2+unknown	N1-3	M0	Poor	IDC	Positive	Positive	Negative	Yes	No	2.55	1	54	27	1	9.65914	1	PR	NA
1215	N	Y	N	N	mastectomy	40	NA	pre	pT2+unknown	N1-3	M0	Poor	IDC	Positive	Positive	Negative	Yes	No	3.96	0	NA	120	0	NA	NA	NA	NA
1216	N	Y	Y	N	mastectomy	52	54.2834	post	pT3+pT4	N>3	M0	Poor	IDC	Positive	Positive	Positive	Yes	No	4.58	1	29	19	1	8.73922	1	SD>6m	NA
1217	N	Y	N	N	mastectomy	46	48.2409	pre	pT3+pT4	N>3	M0	Poor	IDC	Negative	Negative	NA	Yes	No	3.59	1	NA	20	1	NA	NA	NA	NA
1218	N	Y	N	N	mastectomy	35	NA	pre	pT3+pT4	N1-3	M0	Poor	IDC	Negative	Positive	NA	Yes	No	4.01	0	NA	132	0	NA	NA	NA	NA
1219	N	Y	N	N	lumpectomy	51	NA	pre	pT2+unknown	N1-3	M0	Poor	IDC	Positive	Positive	Negative	Yes	No	2.96	0	NA	147	0	NA	NA	NA	NA
1220	N	Y	N	Y	lumpectomy	67	69.3032	post	pT2+unknown	N>3	M0	Poor	IDC	Positive	Negative	Positive	No	Yes	2.05	1	6.63655	26	1	5.91376	1	SD>6c	CMF
1221	N	Y	N	N	mastectomy	56	NA	post	pT2+unknown	N>3	M0	NA	IDC	Positive	Negative	Negative	No	Yes	3.21	0	NA	86	1	NA	NA	NA	NA
1222	N	Y	Y	N	lumpectomy	54	58.8802	pre	pT1	N1-3	M0	Good+Moderate	IDC	Positive	Positive	NA	Yes	No	1.4	1	27	56	1	10.3491	1	CR	NA
1223	N	Y	Y	N	lumpectomy	51	57.1335	pre	pT1	N1-3	M0	NA	IDC	Positive	Positive	Negative	Yes	No	2.58	1	18	72	1	2.39836	1	PD	NA
1224	N	Y	N	N	lumpectomy	64	NA	post	pT2+unknown	N1-3	M0	Poor	IDC	Positive	Positive	Negative	No	Yes	3.35	1	NA	114	1	NA	NA	NA	NA
1225	N	Y	N	N	lumpectomy	38	NA	pre	pT2+unknown	N1-3	M0	NA	IDC	Negative	Positive	Negative	Yes	No	1.34	0	NA	134	0	NA	NA	NA	NA
1226	N	Y	N	N	mastectomy	69	NA	post	pT2+unknown	N>3	M0	Poor	ILC	Positive	Positive	Negative	No	Yes	2.68	1	NA	78	0	NA	NA	NA	NA
1227	N	Y	Y	N	mastectomy	45	49.7057	pre	pT3+pT4	N>3	M0	Poor	IDC	Positive	NA	NA	Yes	No	2.29	1	55	77	0	2.39836	0	PD	NA
1228	N	Y	N	N	mastectomy	27	NA	pre	pT3+pT4	N>3	M0	Poor	IDC	Positive	Negative	NA	Yes	No	2.24	0	NA	299	0	NA	NA	NA	NA
1229	N	Y	Y	N	mastectomy	40	43.4579	pre	pT3+pT4	N1-3	M0	Poor	NA	Positive	Positive	Positive	Yes	No	2.2	1	37	33	1	11.1376	1	SD>6m	NA
1230	N	Y	N	N	lumpectomy	38	NA	pre	pT1	N>3	M0	NA	IDC	Positive	Negative	NA	Yes	No	1.91	1	NA	40	0	NA	NA	NA	NA
1231	N	Y	N	N	lumpectomy	52	NA	post	pT1	N1-3	M0	Poor	other	Positive	Positive	NA	Yes	No	1.92	0	NA	147	0	NA	NA	NA	NA
1232	N	Y	N	N	lumpectomy	52	NA	post	pT2+unknown	N1-3	M0	NA	other	Positive	Negative	Negative	No	Yes	2.19	0	NA	117	0	NA	NA	NA	NA
1233	N	Y	N	N	lumpectomy	47	NA	pre	pT2+unknown	N1-3	M0	Poor	NA	Positive	Positive	NA	Yes	No	2.09	1	NA	62	1	NA	NA	NA	NA
1234	N	Y	N	N	mastectomy	64	NA	post	pT2+unknown	N1-3	M0	Poor	NA	Positive	Positive	Negative	No	Yes	2.23	0	NA	115	0	NA	NA	NA	NA
1235	N	Y	N	N	mastectomy	57	NA	post	pT2+unknown	N1-3	M0	Poor	IDC	Positive	Positive	NA	Yes	No	3.13	0	NA	93	0	NA	NA	NA	NA
1236	N	Y	N	N	mastectomy	73	NA	post	pT3+pT4	N>3	M0	Poor	IDC	Positive	Positive	NA	No	Yes	1.04	1	NA	51	0	NA	NA	NA	NA
1237	N	Y	N	N	mastectomy	42	NA	pre	pT2+unknown	N1-3	M0	Poor	IDC	Positive	Positive	Negative	Yes	No	1.72	0	NA	103	1	NA	NA	NA	NA
1238	N	Y	N	N	mastectomy	55	56.4791	post	pT3+pT4	N>3	M0	Poor	IDC	Negative	Negative	Negative	Yes	No	1.71	1	NA	24	0	NA	NA	NA	NA
1239	N	Y	N	Y	mastectomy	35	36.95	pre	pT2+unknown	N>3	M0	Poor	NA	Positive	Positive	Negative	Yes	No	3.24	1	7.52361	18	1	1.54415	1	PD	Anthracyclins
1240	N	Y	Y	N	mastectomy	48	52.9418	pre	pT2+unknown	N1-3	M0	Poor	IDC	Positive	Positive	Negative	Yes	No	2.39	1	57	47	1	10.7762	1	PR	NA
1241	N	Y	N	N	mastectomy	47	NA	pre	pT1	N1-3	M0	Poor	IDC	Positive	Positive	NA	Yes	No	2.5	0	NA	54	0	NA	NA	NA	NA
1242	N	Y	Y	N	mastectomy	60	60.7201	post	pT3+pT4	N>3	M0	NA	IDC	Positive	Positive	NA	Yes	No	1.56	1	46	6	1	18.1684	1	PR	NA
1243	N	Y	N	N	mastectomy	42	51.3977	pre	pT1	N>3	M0	NA	NA	Positive	Positive	NA	Yes	No	1.13	0	NA	58	0	NA	NA	NA	NA
1244	N	Y	N	N	lumpectomy	39	NA	pre	pT2+unknown	N1-3	M0	NA	IDC	Positive	Positive	Negative	Yes	No	1.78	0	NA	118	0	NA	NA	NA	NA
1245	N	Y	N	Y	lumpectomy	47	52.3669	pre	pT2+unknown	N1-3	M0	Poor	IDC	Positive	Positive	NA	Yes	No	1.66	1	8.73922	59	1	2.03696	1	PD	Anthracyclins
1246	N	Y	N	N	mastectomy	40	41.7029	pre	pT2+unknown	N1-3	M0	Poor	IDC	Positive	NA	Negative	Yes	No	2.15	1	NA	12	1	NA	NA	NA	NA
1247	N	Y	N	N	lumpectomy	31	NA	pre	pT2+unknown	N1-3	M0	Poor	IDC	Negative	Negative	Negative	Yes	No	2.52	1	NA	11	1	NA	NA	NA	NA
1248	N	Y	N	N	lumpectomy	65	NA	post	pT2+unknown	N1-3	M0	Poor	NA	Positive	Positive	Negative	No	Yes	3.35	0	NA	93	0	NA	NA	NA	NA
1249	N	Y	N	N	mastectomy	51	NA	post	pT2+unknown	N1-3	M0	Good+Moderate	IDC	Positive	Negative	NA	No	Yes	1.64	0	NA	151	1	NA	NA	NA	NA
1250	N	Y	N	N	mastectomy	44	NA	pre	pT3+pT4	N1-3	M0	NA	ILC	Positive	Positive	Negative	Yes	No	1.86	1	NA	110	0	NA	NA	NA	NA
1251	N	Y	Y	N	mastectomy	45	57.4976	pre	pT3+pT4	N>3	M0	Poor	IDC	Positive	Negative	Negative	Yes	No	2.26	1	25	60	0	19.614	1	SD>6m	NA
1252	N	Y	N	N	lumpectomy	42	NA	pre	pT1	N>3	M0	Poor	IDC	Positive	Positive	Negative	Yes	No	2.02	0	NA	187	0	NA	NA	NA	NA
1253	N	Y	N	N	mastectomy	72	NA	post	pT3+pT4	N>3	M0	NA	ILC	Positive	Positive	Negative	No	Yes	2.3	0	NA	37	0	NA	NA	NA	NA
1254	N	Y	N	Y	mastectomy	65	66.4723	post	pT2+unknown	N1-3	M0	Poor	NA	Positive	Negative	Negative	No	Yes	3.64	1	4.96099	15	1	3.77823	1	SD<=6c	Anthracyclins
1255	N	Y	Y	N	mastectomy	44	50.4476	pre	pT3+pT4	N>3	M0	NA	IDC	Positive	Positive	NA	Yes	No	3.85	1	110	75	1	52.6653	1	SD>6m	NA
1256	N	Y	N	N	lumpectomy	44	NA	pre	pT1	N1-3	M0	NA	IDC	Positive	Positive	Negative	Yes	No	3.85	0	NA	168	0	NA	NA	NA	NA
1257	N	Y	N	N	mastectomy	31	NA	pre	pT2+unknown	N1-3	M0	Poor	IDC	Positive	Positive	Negative	Yes	No	1.83	0	NA	56	1	NA	NA	NA	NA
1258	N	Y	N	N	lumpectomy	49	NA	pre	pT2+unknown	N1-3	M0	Poor	NA	Negative	NA	NA	Yes	No	1.36	1	NA	20	1	NA	NA	NA	NA
1259	N	Y	N	N	mastectomy	56	NA	post	pT2+unknown	N>3	M0	Good+Moderate	NA	Positive	NA	Negative	No	Yes	3.57	1	NA	87	1	NA	NA	NA	NA
1260	N	Y	N	Y	mastectomy	57	62.7351	post	pT2+unknown	N1-3	M0	Poor	IDC	Negative	Positive	NA	No	Yes	2.03	1	10.3819	61	1	5.97536	0	PR	Anthracyclins
1261	N	Y	N	N	lumpectomy	51	NA	pre	pT2+unknown	N1-3	M0	Poor	other	Positive	Positive	Positive	Yes	No	3.02	0	NA	15	1	NA	NA	NA	NA
1262	N	Y	N	Y	mastectomy	55	56.5202	post	pT2+unknown	N>3	M0	Poor	IDC	Negative	Negative	NA	No	Yes	3.3	1	6.6037	13	1	6.46817	0	PR	CMF
1263	N	Y	N	N	mastectomy	66	NA	post	pT2+unknown	N>3	M0	Poor	IDC	Positive	Negative	Negative	No	Yes	1.01	0	NA	72	0	NA	NA	NA	NA
1264	N	Y	N	Y	mastectomy	47	51.1677	pre	pT2+unknown	N>3	M0	NA	IDC	Positive	Positive	Negative	Yes	No	1.63	0	4.82957	48	1	4.82957	0	SD>6c	Anthracyclins
1265	N	Y	N	N	lumpectomy	48	NA	post	pT2+unknown	N>3	M0	NA	NA	Positive	Positive	Negative	Yes	No	2.16	0	NA	30	1	NA	NA	NA	NA
1266	N	Y	N	N	lumpectomy	58	NA	post	pT2+unknown	N1-3	M0	Poor	IDC	Negative	Negative	Positive	No	Yes	3.57	1	NA	44	1	NA	NA	NA	NA
1267	N	Y	N	N	lumpectomy	42	NA	pre	pT2+unknown	N1-3	M0	Poor	IDC	Positive	Positive	Positive	Yes	No	2.61	0	NA	159	0	NA	NA	NA	NA
1268	N	Y	N	N	lumpectomy	49	NA	pre	pT2+unknown	N>3	M0	Poor	NA	Positive	Negative	NA	Yes	Yes	1.99	1	NA	23	1	NA	NA	NA	NA
1269	N	Y	N	Y	lumpectomy	24	27.7454	pre	pT1	N1-3	M0	Poor	IDC	Positive	Positive	NA	Yes	No	2.88	1	52.961	38	1	9.65503	0	PR	Anthracyclins
1270	N	Y	N	N	lumpectomy	35	NA	pre	pT1	N>3	M0	Poor	IDC	Positive	Positive	Negative	Yes	No	2.7	1	NA	21	0	NA	NA	NA	NA
1271	N	Y	N	N	lumpectomy	44	NA	pre	pT1	N1-3	M0	Poor	IDC	Positive	Positive	Positive	Yes	No	2.82	0	NA	97	0	NA	NA	NA	NA
1272	N	Y	N	N	lumpectomy	55	NA	pre	pT1	N1-3	M0	Good+Moderate	IDC	Positive	Positive	Negative	Yes	No	2.01	1	NA	37	0	NA	NA	NA	NA
1273	N	Y	N	N	mastectomy	69	NA	post	pT3+pT4	N>3	M0	Poor	NA	Positive	Positive	Negative	No	Yes	1.96	0	NA	120	0	NA	NA	NA	NA
1274	N	Y	N	N	mastectomy	68	NA	post	pT1	N>3	M0	NA	IDC	Positive	Positive	Negative	No	Yes	1.7	0	NA	33	0	NA	NA	NA	NA
1275	N	Y	N	N	lumpectomy	67	NA	post	pT2+unknown	N1-3	M0	Poor	NA	Positive	NA	NA	No	Yes	3.02	0	NA	67	0	NA	NA	NA	NA
1276	N	Y	N	N	lumpectomy	46	NA	pre	pT2+unknown	N>3	M0	NA	IDC	Positive	Positive	NA	Yes	No	2.54	0	NA	149	0	NA	NA	NA	NA
1277	N	Y	N	Y	mastectomy	63	64.7474	post	pT2+unknown	N1-3	M0	Poor	IDC	Negative	NA	Negative	No	Yes	1.63	1	4.27105	11	1	1.51129	1	PD	Anthracyclins
1278	N	Y	N	N	mastectomy	57	NA	post	pT2+unknown	N>3	M0	Poor	ILC	Positive	Positive	Negative	No	Yes	4.77	0	NA	37	1	NA	NA	NA	NA
1279	N	Y	N	N	mastectomy	66	NA	post	pT3+pT4	N>3	M0	Poor	IDC	Positive	Positive	Negative	No	Yes	2.47	0	NA	44	1	NA	NA	NA	NA
1280	N	Y	N	N	mastectomy	45	NA	pre	pT3+pT4	N>3	M0	Good+Moderate	IDC	Positive	Positive	Negative	Yes	No	3.08	0	NA	65	0	NA	NA	NA	NA
1281	N	Y	Y	N	mastectomy	64	72.2135	post	pT1	N1-3	M0	NA	IDC	Positive	Positive	Negative	Yes	No	2.54	1	38	96	1	5.97947	1	SD<=6m	NA
1282	N	Y	N	N	mastectomy	46	NA	pre	pT3+pT4	N1-3	M0	Poor	IDC	Positive	Positive	Negative	Yes	No	2.96	1	NA	16	1	NA	NA	NA	NA
1283	N	Y	N	N	mastectomy	42	NA	pre	pT3+pT4	N>3	M0	Poor	IDC	Negative	Negative	Negative	Yes	No	0.97	1	NA	9	1	NA	NA	NA	NA
1284	N	Y	N	N	mastectomy	70	NA	post	pT2+unknown	N>3	M0	Poor	NA	Positive	NA	Positive	No	Yes	0.71	1	NA	30	1	NA	NA	NA	NA
1285	N	Y	N	N	mastectomy	28	28.846	pre	pT3+pT4	N>3	M0	NA	IDC	Negative	Negative	Negative	Yes	No	3.74	1	NA	7	1	NA	NA	NA	NA
1286	N	Y	N	N	mastectomy	37	40.0575	pre	pT2+unknown	N>3	M0	Poor	IDC	Negative	Positive	NA	Yes	No	2.45	1	NA	25	1	NA	NA	NA	NA
1287	N	Y	N	N	mastectomy	46	NA	pre	pT2+unknown	N1-3	M0	NA	ILC	Positive	Positive	Negative	Yes	No	1.75	0	NA	131	0	NA	NA	NA	NA
1288	N	Y	N	N	mastectomy	41	NA	pre	pT3+pT4	N1-3	M0	Good+Moderate	NA	Positive	Positive	Negative	Yes	No	2.21	0	NA	166	0	NA	NA	NA	NA
1289	N	Y	N	N	mastectomy	75	NA	post	pT2+unknown	N>3	M0	Poor	NA	Positive	Positive	Negative	No	Yes	0.91	1	NA	39	1	NA	NA	NA	NA
1290	N	Y	N	N	mastectomy	44	NA	pre	pT2+unknown	N1-3	M0	Poor	IDC	Positive	Negative	Negative	Yes	No	2.47	0	NA	111	0	NA	NA	NA	NA
1291	N	Y	N	N	mastectomy	61	NA	post	pT2+unknown	N>3	M0	Poor	NA	Positive	NA	Negative	No	Yes	2.72	1	NA	80	1	NA	NA	NA	NA
1292	N	Y	N	N	mastectomy	76	NA	post	pT2+unknown	N>3	M0	Poor	IDC	Positive	Positive	Positive	No	Yes	1.64	1	NA	22	1	NA	NA	NA	NA
1293	N	Y	N	N	mastectomy	63	NA	post	pT3+pT4	N>3	M0	Poor	IDC	Positive	Positive	Negative	No	Yes	1.48	1	NA	15	1	NA	NA	NA	NA
1294	N	Y	N	N	mastectomy	47	NA	pre	pT2+unknown	N1-3	M0	Poor	ILC	Negative	Negative	Negative	Yes	No	3.04	1	NA	26	1	NA	NA	NA	NA
1295	N	Y	N	N	mastectomy	60	NA	post	pT3+pT4	N>3	M0	Poor	IDC	Positive	Positive	NA	No	Yes	1.8	0	NA	115	0	NA	NA	NA	NA
1296	N	Y	N	N	mastectomy	46	NA	pre	pT2+unknown	N1-3	M0	Poor	IDC	Positive	Positive	Negative	Yes	No	3.24	1	NA	18	1	NA	NA	NA	NA
1297	N	Y	N	Y	mastectomy	60	63.0992	post	pT1	N>3	M0	NA	ILC	Positive	Negative	Positive	No	Yes	3.57	1	4.56674	31	1	4.56674	1	PD	Anthracyclins
1298	N	Y	N	N	lumpectomy	43	NA	pre	pT2+unknown	N>3	M0	Poor	NA	Negative	Negative	Negative	Yes	No	4.84	0	NA	68	0	NA	NA	NA	NA
1299	N	Y	N	N	mastectomy	64	NA	post	pT3+pT4	N>3	M0	NA	NA	Positive	NA	Negative	No	Yes	3.69	1	NA	35	1	NA	NA	NA	NA
1300	N	Y	N	Y	mastectomy	39	42.5544	pre	pT2+unknown	N>3	M0	Poor	NA	Negative	Positive	Positive	Yes	No	1.83	1	19.5811	27	0	6.59959	0	PR	Anthracyclins
1301	N	Y	N	Y	lumpectomy	51	52.2163	pre	pT2+unknown	N>3	M0	Poor	IDC	Positive	Negative	Negative	No	Yes	2.48	1	4.33676	4	1	3.41684	1	SD<=6c	Anthracyclins
1302	N	Y	N	Y	mastectomy	37	45.0048	pre	pT2+unknown	N>3	M0	Poor	IDC	Positive	Positive	NA	Yes	No	4.33	1	10.8747	85	1	7.02669	0	SD>6c	Anthracyclins
1303	N	Y	N	N	mastectomy	45	47.3977	pre	pT2+unknown	N>3	M0	Good+Moderate	IDC	Negative	Negative	Positive	Yes	No	3.47	1	NA	28	1	NA	NA	NA	NA
1304	N	Y	N	N	mastectomy	47	NA	pre	pT3+pT4	N1-3	M0	NA	ILC	Positive	Positive	Negative	Yes	No	2.05	0	NA	150	0	NA	NA	NA	NA
1305	N	Y	N	N	mastectomy	67	NA	post	pT3+pT4	N1-3	M0	Poor	IDC	Positive	Positive	NA	No	Yes	4.24	1	NA	15	0	NA	NA	NA	NA
1306	N	Y	N	Y	mastectomy	50	52.9884	pre	pT2+unknown	N>3	M0	NA	IDC	Positive	Positive	Negative	No	Yes	1.81	1	19.9425	20	1	9.55647	0	SD>6c	Anthracyclins
1307	N	Y	N	N	mastectomy	57	NA	post	pT2+unknown	N1-3	M0	Poor	IDC	Positive	Positive	Negative	Yes	No	1.9	0	NA	97	0	NA	NA	NA	NA
1308	N	Y	N	N	lumpectomy	54	NA	post	pT1	N1-3	M0	Good+Moderate	NA	Positive	Positive	Negative	No	Yes	3.1	0	NA	75	0	NA	NA	NA	NA
1309	N	Y	N	Y	lumpectomy	61	64.794	post	pT2+unknown	N1-3	M0	Poor	IDC	Positive	Negative	Negative	No	Yes	2.64	0	11.1704	36	1	7.51951	0	SD>6c	Anthracyclins
1310	N	Y	N	N	lumpectomy	63	NA	post	pT1	N1-3	M0	Poor	IDC	Positive	Positive	NA	No	Yes	3.69	0	NA	60	0	NA	NA	NA	NA
1311	N	Y	N	N	lumpectomy	37	NA	pre	pT2+unknown	N1-3	M0	NA	IDC	Negative	Positive	Positive	Yes	No	1.81	1	NA	9	1	NA	NA	NA	NA
1312	N	Y	N	N	mastectomy	48	NA	pre	pT2+unknown	N1-3	M0	NA	IDC	Positive	Positive	Negative	Yes	No	2.86	0	NA	126	0	NA	NA	NA	NA
1313	N	Y	N	N	mastectomy	33	NA	pre	pT1	N>3	M0	NA	IDC	Positive	Positive	Negative	Yes	No	0.76	1	NA	7	1	NA	NA	NA	NA
1314	N	Y	N	Y	mastectomy	70	73.7823	post	pT1	N1-3	M0	Poor	IDC	Positive	Positive	NA	No	Yes	2.21	1	4.43532	39	1	1.60986	1	PD	CMF
1315	N	Y	N	N	lumpectomy	50	NA	pre	pT2+unknown	N1-3	M0	Good+Moderate	IDC	Positive	Positive	Negative	No	Yes	3.98	1	NA	117	1	NA	NA	NA	NA
1316	N	Y	N	N	mastectomy	63	NA	post	pT2+unknown	N1-3	M0	Good+Moderate	ILC	Positive	Positive	Positive	No	Yes	3.79	0	NA	129	0	NA	NA	NA	NA
1317	N	Y	N	Y	mastectomy	42	44.3121	pre	pT2+unknown	N>3	M0	Poor	IDC	Positive	Positive	NA	Yes	No	2.44	1	4.63244	24	1	2.06982	1	PD	Anthracyclins
1318	N	Y	N	N	lumpectomy	49	NA	pre	pT1	N1-3	M0	Poor	IDC	Positive	Positive	Negative	Yes	No	2.65	0	NA	160	0	NA	NA	NA	NA
1319	N	Y	N	N	mastectomy	69	NA	post	pT2+unknown	N>3	M0	Poor	ILC	Positive	Negative	Negative	No	Yes	4.61	0	NA	52	0	NA	NA	NA	NA
1320	N	Y	N	N	mastectomy	52	NA	pre	pT2+unknown	N1-3	M0	Poor	NA	Positive	NA	Negative	Yes	No	2.34	0	NA	72	0	NA	NA	NA	NA
1321	N	Y	N	Y	lumpectomy	51	52.1013	post	pT3+pT4	N>3	M0	NA	IDC	Negative	Positive	Positive	No	Yes	1.23	1	10.0862	12	1	4.43532	1	PR	Anthracyclins
1322	N	Y	N	N	mastectomy	63	NA	post	pT3+pT4	N>3	M0	Poor	IDC	Positive	Positive	Negative	No	Yes	2.12	0	NA	47	1	NA	NA	NA	NA
1323	N	Y	N	N	mastectomy	48	NA	pre	pT2+unknown	N1-3	M0	Poor	ILC	Positive	Positive	Negative	Yes	No	1.82	0	NA	119	0	NA	NA	NA	NA
1324	N	Y	N	N	mastectomy	46	NA	pre	pT2+unknown	N>3	M0	Poor	IDC	Positive	Positive	Negative	Yes	Yes	3.77	1	NA	39	1	NA	NA	NA	NA
1325	N	Y	N	N	mastectomy	76	NA	post	pT2+unknown	N>3	M0	Poor	IDC	Positive	Negative	Negative	No	Yes	1.7	0	NA	38	0	NA	NA	NA	NA
1326	N	Y	N	N	mastectomy	50	52.3422	pre	pT3+pT4	N1-3	M0	Poor	IDC	Negative	Negative	Negative	Yes	No	2.34	1	NA	24	1	NA	NA	NA	NA
1327	N	Y	N	Y	mastectomy	47	49.8864	pre	pT2+unknown	N1-3	M0	Poor	IDC	Positive	Positive	Negative	Yes	Yes	1.71	1	19.4497	23	1	6.79671	0	SD>6c	CMF
1328	N	Y	Y	N	lumpectomy	40	43.0883	pre	pT2+unknown	N1-3	M0	Poor	IDC	Positive	Negative	Negative	Yes	No	3.4	1	31	25	1	21.9138	1	SD>6m	NA
1329	N	Y	N	N	mastectomy	64	NA	post	pT1	N>3	M0	Poor	IDC	Positive	Positive	NA	No	Yes	3.44	0	NA	78	0	NA	NA	NA	NA
1330	N	Y	N	N	lumpectomy	59	NA	post	pT2+unknown	N>3	M0	Poor	IDC	Positive	Positive	Negative	No	Yes	5.11	0	NA	145	0	NA	NA	NA	NA
1331	N	Y	N	N	lumpectomy	72	NA	post	pT2+unknown	N>3	M0	Poor	IDC	Positive	Positive	Negative	No	Yes	4.07	0	NA	121	0	NA	NA	NA	NA
1332	N	Y	N	Y	mastectomy	79	82.3244	post	pT2+unknown	N>3	M0	NA	ILC	Positive	Positive	Negative	No	Yes	2.34	0	7.16222	27	1	1.47844	1	PD	CMF
1333	N	Y	N	Y	lumpectomy	42	43.6277	pre	pT1	N1-3	M0	NA	IDC	Negative	Negative	Negative	Yes	No	2.57	1	5.25667	15	1	1.37988	1	PD	Anthracyclins
1334	N	Y	N	N	mastectomy	52	NA	post	pT2+unknown	N>3	M0	Poor	NA	Positive	Positive	Negative	Yes	No	1.75	1	NA	161	1	NA	NA	NA	NA
1335	N	Y	N	Y	mastectomy	62	63.4059	post	pT2+unknown	N1-3	M0	Poor	IDC	Negative	Negative	Negative	No	Yes	1.21	1	9.29774	8	1	1.37988	1	PD	Anthracyclins
1336	N	Y	N	N	lumpectomy	48	NA	pre	pT2+unknown	N1-3	M0	Poor	IDC	Negative	Positive	NA	Yes	No	3.4	0	NA	117	0	NA	NA	NA	NA
1337	N	Y	Y	N	mastectomy	46	49.024	pre	pT3+pT4	N1-3	M0	Poor	ILC	Positive	Positive	NA	Yes	No	2.78	1	29	29	0	7.52361	1	SD>6m	NA
1338	N	Y	N	N	lumpectomy	43	NA	pre	pT1	N1-3	M0	NA	IDC	Positive	Positive	NA	Yes	No	4.21	0	NA	89	0	NA	NA	NA	NA
1339	N	Y	N	N	lumpectomy	51	NA	pre	pT1	N1-3	M0	Good+Moderate	IDC	Positive	Positive	Negative	Yes	No	2.44	1	NA	155	0	NA	NA	NA	NA
1340	N	Y	N	N	lumpectomy	59	NA	post	pT2+unknown	N1-3	M0	Poor	IDC	Positive	Positive	Negative	No	Yes	2.72	0	NA	127	1	NA	NA	NA	NA
1341	N	Y	N	N	lumpectomy	40	NA	pre	pT2+unknown	N1-3	M0	Good+Moderate	IDC	Negative	Negative	Negative	Yes	No	2.61	1	NA	27	1	NA	NA	NA	NA
1342	N	Y	N	N	lumpectomy	60	NA	post	pT2+unknown	N>3	M0	Poor	NA	Positive	Positive	Negative	No	Yes	3.59	1	NA	26	1	NA	NA	NA	NA
1343	N	Y	N	N	lumpectomy	58	NA	post	pT2+unknown	N1-3	M0	NA	IDC	Positive	Positive	NA	No	Yes	2.52	0	NA	87	0	NA	NA	NA	NA
1344	N	Y	N	N	mastectomy	75	NA	post	pT2+unknown	N1-3	M0	Poor	IDC	Positive	Positive	Negative	No	Yes	3.44	1	NA	44	1	NA	NA	NA	NA
1345	N	Y	N	N	mastectomy	36	NA	pre	pT3+pT4	N1-3	M0	NA	IDC	Negative	Positive	NA	Yes	No	2.24	0	NA	95	1	NA	NA	NA	NA
1346	N	Y	N	N	mastectomy	67	NA	post	pT2+unknown	N>3	M0	Poor	ILC	Positive	Positive	Negative	No	Yes	0.96	1	NA	72	1	NA	NA	NA	NA
1347	N	Y	N	N	mastectomy	35	NA	pre	pT2+unknown	N1-3	M0	Poor	NA	Negative	Negative	Negative	Yes	No	1.28	1	NA	22	1	NA	NA	NA	NA
1348	N	Y	Y	N	mastectomy	52	54.59	pre	pT2+unknown	N1-3	M0	Good+Moderate	IDC	Positive	Positive	NA	Yes	No	1.31	1	63	26	1	16.5257	1	SD>6m	NA
1349	N	Y	N	Y	mastectomy	67	68.219	post	pT2+unknown	N>3	M0	Poor	IDC	Negative	Negative	Positive	No	Yes	2.35	1	1.31417	8	1	1.31417	1	PD	CMF
1350	N	Y	N	N	mastectomy	53	NA	pre	pT3+pT4	N>3	M0	Poor	IDC	Negative	Negative	Negative	Yes	No	1.63	0	NA	156	0	NA	NA	NA	NA
1351	N	Y	N	Y	mastectomy	61	64.0493	post	pT2+unknown	N1-3	M0	Poor	IDC	Negative	Negative	Negative	No	Yes	2.66	1	29.963	27	1	15.5688	0	CR	Anthracyclins
1352	N	Y	N	N	mastectomy	73	NA	post	pT2+unknown	N>3	M0	Poor	ILC	Positive	Positive	NA	No	Yes	2.29	1	NA	53	1	NA	NA	NA	NA
1353	N	Y	N	N	lumpectomy	32	NA	pre	pT1	N1-3	M0	Good+Moderate	IDC	Positive	Positive	NA	Yes	No	2.8	0	NA	98	0	NA	NA	NA	NA
1354	N	Y	N	N	lumpectomy	61	NA	post	pT2+unknown	N1-3	M0	Poor	IDC	Positive	Positive	Negative	No	Yes	4.15	0	NA	138	0	NA	NA	NA	NA
1355	N	Y	N	N	mastectomy	34	NA	pre	pT2+unknown	N>3	M0	Poor	IDC	Positive	Positive	NA	Yes	No	3.79	1	NA	22	1	NA	NA	NA	NA
1356	N	Y	N	N	mastectomy	65	NA	post	pT2+unknown	N>3	M0	Poor	IDC	Positive	Negative	Negative	No	Yes	1.06	0	NA	160	0	NA	NA	NA	NA
1357	N	Y	N	N	mastectomy	76	NA	post	pT3+pT4	N>3	M0	Poor	ILC	Positive	Positive	Negative	No	Yes	2.65	0	NA	99	1	NA	NA	NA	NA
1358	N	Y	N	N	lumpectomy	50	NA	pre	pT2+unknown	N1-3	M0	NA	other	Positive	Positive	Negative	Yes	No	1.86	0	NA	108	0	NA	NA	NA	NA
1359	N	Y	N	N	mastectomy	59	NA	post	pT2+unknown	N1-3	M0	Poor	NA	Positive	Positive	Negative	Yes	Yes	3.21	0	NA	150	1	NA	NA	NA	NA
1360	N	Y	N	N	mastectomy	60	NA	post	pT2+unknown	N>3	M0	NA	ILC	Positive	Positive	Negative	No	Yes	2.59	1	NA	16	1	NA	NA	NA	NA
1361	N	Y	N	Y	lumpectomy	65	66.089	post	pT1	N>3	M0	Good+Moderate	IDC	Positive	Negative	Negative	No	Yes	1.61	1	10.5462	13	1	6.00821	0	SD>6c	CMF
1362	N	Y	N	N	lumpectomy	51	NA	pre	pT2+unknown	N1-3	M0	Poor	IDC	Negative	Negative	Negative	Yes	No	2.72	0	NA	92	0	NA	NA	NA	NA
1363	N	Y	N	N	mastectomy	67	NA	post	pT2+unknown	N1-3	M0	Good+Moderate	other	Positive	Positive	Negative	No	Yes	6.43	1	NA	92	0	NA	NA	NA	NA
1364	N	Y	N	N	mastectomy	79	NA	post	pT3+pT4	N>3	M0	NA	IDC	Positive	Positive	Negative	No	Yes	4.87	0	NA	42	0	NA	NA	NA	NA
1365	N	Y	N	N	lumpectomy	71	NA	post	pT1	N1-3	M0	Poor	IDC	Positive	Positive	NA	No	Yes	3.42	1	NA	45	1	NA	NA	NA	NA
1366	N	Y	N	N	mastectomy	42	NA	pre	pT2+unknown	N>3	M0	Good+Moderate	NA	Negative	Negative	Negative	Yes	No	3.67	1	NA	10	1	NA	NA	NA	NA
1367	N	Y	N	N	mastectomy	76	NA	post	pT1	N>3	M0	NA	ILC	Positive	Positive	Negative	No	Yes	4.18	0	NA	68	0	NA	NA	NA	NA
1368	N	Y	N	N	lumpectomy	69	NA	post	pT2+unknown	N1-3	M0	Good+Moderate	IDC	Positive	Positive	NA	No	Yes	2.5	0	NA	106	1	NA	NA	NA	NA
1369	N	Y	N	N	mastectomy	66	NA	post	pT2+unknown	N>3	M0	Poor	IDC	Positive	Negative	NA	No	Yes	3.04	0	NA	64	1	NA	NA	NA	NA
1370	N	Y	N	N	lumpectomy	29	NA	pre	pT1	N1-3	M0	NA	IDC	Negative	Negative	Negative	Yes	No	2.59	0	NA	91	0	NA	NA	NA	NA
1371	N	Y	N	N	mastectomy	46	NA	post	pT2+unknown	N>3	M0	NA	NA	Positive	Positive	Negative	No	Yes	2.42	0	NA	20	1	NA	NA	NA	NA
1372	N	Y	N	N	lumpectomy	51	NA	pre	pT1	N1-3	M0	Poor	NA	Negative	NA	Negative	Yes	No	3.85	0	NA	91	0	NA	NA	NA	NA
1373	N	Y	N	N	lumpectomy	74	NA	post	pT1	N>3	M0	Poor	IDC	Positive	Positive	Negative	No	Yes	2.86	0	NA	83	0	NA	NA	NA	NA
1374	N	Y	N	N	mastectomy	55	NA	post	pT2+unknown	N>3	M0	NA	IDC	Positive	Positive	Positive	No	Yes	4.7	0	NA	92	0	NA	NA	NA	NA
1375	N	Y	N	N	mastectomy	33	NA	pre	pT2+unknown	N1-3	M0	NA	IDC	Negative	Positive	Negative	Yes	No	2.98	1	NA	30	1	NA	NA	NA	NA
1376	N	Y	N	N	mastectomy	64	NA	post	pT2+unknown	N>3	M0	NA	IDC	Positive	Negative	Negative	No	Yes	1.66	0	NA	29	1	NA	NA	NA	NA
1377	N	Y	N	N	lumpectomy	50	NA	post	pT1	N1-3	M0	Poor	IDC	Positive	Negative	Negative	Yes	No	4.21	0	NA	125	0	NA	NA	NA	NA
1378	N	Y	Y	N	mastectomy	46	52.6954	pre	pT3+pT4	N1-3	M0	Poor	NA	Positive	Positive	NA	Yes	No	2.37	0	54	71	1	25.3963	1	SD>6m	NA
1379	N	Y	N	Y	lumpectomy	30	36.3313	pre	pT1	N>3	M0	Poor	IDC	Positive	Positive	Negative	Yes	No	0	1	22.8665	85	1	3.02259	1	SD<=6c	Anthracyclins
1380	N	Y	N	N	mastectomy	70	NA	post	pT2+unknown	N>3	M0	Poor	IDC	Positive	Positive	Positive	No	Yes	2.15	1	NA	18	1	NA	NA	NA	NA
1381	N	Y	N	N	lumpectomy	61	NA	post	pT2+unknown	N1-3	M0	Good+Moderate	IDC	Positive	Positive	Negative	No	Yes	6.04	0	NA	174	1	NA	NA	NA	NA
1382	N	Y	N	N	lumpectomy	60	NA	post	pT1	N1-3	M0	NA	IDC	Positive	Positive	NA	No	Yes	2.3	0	NA	309	0	NA	NA	NA	NA
1383	N	Y	N	Y	mastectomy	42	43.937	pre	pT3+pT4	N>3	M0	NA	IDC	Positive	Positive	NA	Yes	No	3.34	1	15.1786	16	1	6.50513	1	SD>6c	Anthracyclins
1384	N	Y	Y	N	mastectomy	55	68.7173	post	pT1	N>3	M0	Poor	IDC	Positive	Negative	NA	Yes	No	3.24	1	25	158	1	24.8378	1	SD>6m	NA
1385	N	Y	N	N	mastectomy	40	NA	pre	pT1	N1-3	M0	Poor	NA	Negative	NA	NA	Yes	No	3.49	0	NA	82	1	NA	NA	NA	NA
1386	N	Y	N	N	mastectomy	64	NA	post	pT3+pT4	N>3	M0	Poor	IDC	Positive	Positive	Negative	No	Yes	3.26	1	NA	22	1	NA	NA	NA	NA
1387	N	Y	N	N	mastectomy	66	NA	post	pT1	N1-3	M0	Poor	IDC	Positive	Positive	NA	No	Yes	2.92	0	NA	58	1	NA	NA	NA	NA
1388	N	Y	N	N	lumpectomy	43	NA	pre	pT2+unknown	N1-3	M0	Good+Moderate	IDC	Positive	Positive	Negative	Yes	No	2.23	0	NA	226	0	NA	NA	NA	NA
1389	N	Y	N	N	mastectomy	67	NA	post	pT1	N>3	M0	Poor	IDC	Positive	Negative	Negative	No	Yes	2.86	0	NA	120	0	NA	NA	NA	NA
1390	N	Y	N	N	mastectomy	51	NA	pre	pT2+unknown	N1-3	M0	Good+Moderate	other	Positive	Positive	Negative	Yes	No	1.88	0	NA	128	0	NA	NA	NA	NA
1391	N	Y	N	N	lumpectomy	55	NA	pre	pT2+unknown	N>3	M0	NA	ILC	Positive	Positive	Negative	No	Yes	3.06	0	NA	158	0	NA	NA	NA	NA
1392	N	Y	N	N	mastectomy	79	NA	post	pT1	N1-3	M0	Good+Moderate	IDC	Positive	Negative	Negative	No	Yes	1.8	1	NA	30	0	NA	NA	NA	NA
1393	N	Y	N	N	mastectomy	46	NA	pre	pT2+unknown	N1-3	M0	Poor	NA	Negative	Negative	NA	Yes	No	1.53	1	NA	8	1	NA	NA	NA	NA
1394	N	Y	N	N	mastectomy	57	NA	post	pT2+unknown	N>3	M0	Poor	NA	Positive	Negative	Positive	No	Yes	1.95	1	NA	8	1	NA	NA	NA	NA
1395	N	Y	Y	N	lumpectomy	50	56.6872	pre	pT1	N>3	M0	NA	ILC	Positive	Positive	NA	Yes	No	4.31	1	41	77	1	19.6468	1	SD>6m	NA
1396	N	Y	N	N	lumpectomy	49	NA	pre	pT1	N1-3	M0	Poor	IDC	Positive	Positive	NA	Yes	No	2.35	0	NA	144	0	NA	NA	NA	NA
1397	N	Y	N	N	mastectomy	55	NA	post	pT1	N1-3	M0	NA	other	Negative	Negative	Positive	Yes	No	2.42	0	NA	149	0	NA	NA	NA	NA
1398	N	Y	Y	N	mastectomy	52	67.7782	pre	pT2+unknown	N1-3	M0	Poor	IDC	Positive	Positive	Negative	Yes	No	1.6	0	108	188	1	4.00821	0	SD<=6m	NA
1399	N	Y	N	Y	mastectomy	51	52.6297	pre	pT3+pT4	N>3	M0	NA	NA	Positive	Positive	Positive	Yes	No	2.15	1	3.67967	16	1	2.2998	1	PD	CMF
1400	N	Y	N	N	mastectomy	42	NA	pre	pT1	N1-3	M0	NA	IDC	Negative	Negative	Negative	Yes	No	2.23	0	NA	250	0	NA	NA	NA	NA
1401	N	Y	N	N	mastectomy	67	NA	post	pT1	N>3	M0	Poor	IDC	Positive	Positive	NA	No	Yes	2.94	1	NA	25	1	NA	NA	NA	NA
1402	N	Y	N	N	mastectomy	42	NA	pre	pT1	N1-3	M0	Poor	NA	Negative	Negative	NA	Yes	No	2.42	0	NA	84	0	NA	NA	NA	NA
1403	N	Y	N	N	mastectomy	56	NA	pre	pT2+unknown	N1-3	M0	NA	IDC	Positive	Positive	Negative	Yes	No	3.15	0	NA	94	0	NA	NA	NA	NA
1404	N	Y	N	N	lumpectomy	49	NA	pre	pT2+unknown	N1-3	M0	Poor	IDC	Negative	Negative	Negative	Yes	No	2.03	1	NA	32	1	NA	NA	NA	NA
1405	N	Y	N	Y	mastectomy	69	71.4497	post	pT2+unknown	N>3	M0	NA	ILC	Positive	Negative	NA	No	Yes	2.5	1	17.0513	27	1	6.50103	0	SD<=6c	Anthracyclins
1406	N	Y	N	N	mastectomy	47	NA	pre	pT1	N1-3	M0	Good+Moderate	IDC	Positive	Positive	Negative	Yes	No	4.84	0	NA	79	0	NA	NA	NA	NA
1407	N	Y	N	N	mastectomy	77	NA	post	pT3+pT4	N>3	M0	Poor	NA	Positive	Positive	Negative	No	Yes	2.05	1	NA	15	1	NA	NA	NA	NA
1408	N	Y	N	N	mastectomy	86	NA	post	pT3+pT4	N>3	M0	Poor	NA	Positive	Positive	Negative	No	Yes	2.18	1	NA	29	1	NA	NA	NA	NA
1409	N	Y	N	N	mastectomy	69	NA	post	pT3+pT4	N>3	M0	NA	ILC	Positive	Negative	Negative	No	Yes	1.53	1	NA	20	1	NA	NA	NA	NA
1410	N	Y	Y	N	mastectomy	42	48.0849	pre	pT2+unknown	N1-3	M0	Poor	IDC	Positive	Positive	Negative	Yes	No	1.3	1	105	62	1	20.4353	1	SD>6m	NA
1411	N	Y	N	N	mastectomy	51	NA	pre	pT2+unknown	N1-3	M0	NA	other	Positive	Positive	NA	Yes	No	4.27	0	NA	41	1	NA	NA	NA	NA
1412	N	Y	Y	N	mastectomy	44	45.1745	pre	pT2+unknown	N>3	M0	Poor	IDC	Positive	Positive	NA	Yes	No	2.82	1	10	8	1	1.87269	1	PD	NA
1413	N	Y	N	N	mastectomy	42	NA	pre	pT1	N>3	M0	Poor	IDC	Positive	Positive	Negative	Yes	No	3.54	1	NA	30	1	NA	NA	NA	NA
1414	N	Y	Y	N	mastectomy	45	48.8268	pre	pT2+unknown	N>3	M0	Poor	IDC	Positive	Positive	Positive	Yes	No	1.31	1	22	45	1	11.8604	1	SD>6m	NA
1415	N	Y	N	N	mastectomy	57	NA	post	pT3+pT4	N>3	M0	NA	IDC	Positive	Positive	NA	No	Yes	2.61	1	NA	31	1	NA	NA	NA	NA
1416	N	Y	N	N	mastectomy	50	NA	post	pT2+unknown	N1-3	M0	Poor	NA	Positive	Positive	Negative	Yes	No	4.18	1	NA	15	1	NA	NA	NA	NA
1417	N	Y	N	Y	mastectomy	59	60.6489	post	pT3+pT4	N>3	M0	Poor	IDC	Negative	Negative	NA	No	Yes	4.07	1	5.94661	8	1	1.80698	1	PD	Anthracyclins
1418	N	Y	N	N	mastectomy	52	NA	pre	pT2+unknown	N1-3	M0	NA	ILC	Positive	Positive	Negative	Yes	No	3.77	0	NA	122	0	NA	NA	NA	NA
1419	N	Y	N	N	lumpectomy	63	NA	post	pT1	N1-3	M0	Good+Moderate	NA	Positive	NA	NA	No	Yes	3.93	0	NA	114	0	NA	NA	NA	NA
1420	N	Y	N	N	lumpectomy	47	NA	pre	pT1	N1-3	M0	Poor	IDC	Negative	Positive	Negative	Yes	No	4.3	0	NA	111	0	NA	NA	NA	NA
1421	N	Y	Y	N	mastectomy	44	45.9877	pre	pT2+unknown	N1-3	M0	Poor	NA	Positive	Positive	Negative	Yes	No	2.39	1	17	22	1	7.06365	1	SD>6m	NA
1422	N	Y	N	N	mastectomy	73	NA	post	pT2+unknown	N1-3	M0	Good+Moderate	IDC	Positive	Negative	Negative	No	Yes	1.69	0	NA	55	0	NA	NA	NA	NA
1423	N	Y	N	N	lumpectomy	52	NA	post	pT1	N1-3	M0	NA	IDC	Positive	Negative	NA	Yes	No	3.69	0	NA	58	0	NA	NA	NA	NA
1424	N	Y	N	N	lumpectomy	46	NA	pre	pT2+unknown	N1-3	M0	Poor	IDC	Positive	NA	Positive	Yes	No	3.28	1	NA	29	1	NA	NA	NA	NA
1425	N	Y	N	N	mastectomy	64	NA	post	pT2+unknown	N>3	M0	Poor	IDC	Positive	Positive	NA	No	Yes	1.88	1	NA	48	1	NA	NA	NA	NA
1426	N	Y	N	N	mastectomy	64	NA	post	pT3+pT4	N>3	M0	NA	IDC	NA	NA	Negative	No	Yes	3	1	NA	7	1	NA	NA	NA	NA
1427	N	Y	N	Y	lumpectomy	43	48.2245	pre	pT1	N1-3	M0	Poor	IDC	Negative	Negative	NA	Yes	No	3.42	1	8.50924	58	1	4.79671	1	SD>6c	Anthracyclins
1428	N	Y	N	N	mastectomy	56	NA	post	pT1	N>3	M0	NA	IDC	Positive	Positive	Negative	No	Yes	3.44	0	NA	64	0	NA	NA	NA	NA
1429	N	Y	N	N	mastectomy	64	NA	post	pT2+unknown	N>3	M0	NA	IDC	Positive	Negative	Negative	No	Yes	4.7	1	NA	11	1	NA	NA	NA	NA
1430	N	Y	Y	N	mastectomy	51	51.603	pre	pT2+unknown	N>3	M0	NA	ILC	Positive	Positive	Negative	Yes	No	3.11	0	54	22	1	13.963	1	SD>6m	NA
1431	N	Y	N	N	mastectomy	38	NA	pre	pT3+pT4	N1-3	M0	NA	IDC	Positive	Positive	Negative	Yes	No	2.27	1	NA	63	1	NA	NA	NA	NA
1432	N	Y	N	Y	mastectomy	39	43.0445	pre	pT2+unknown	N>3	M0	Poor	IDC	Negative	Negative	Negative	Yes	No	2.57	1	17.5441	25	1	4.43121	0	PR	Anthracyclins
1433	N	Y	N	N	mastectomy	39	NA	pre	pT2+unknown	N>3	M0	NA	ILC	Positive	Positive	NA	Yes	No	4.15	0	NA	48	0	NA	NA	NA	NA
1434	N	Y	N	Y	lumpectomy	51	55.4743	pre	pT2+unknown	N1-3	M0	Poor	IDC	Positive	Positive	NA	Yes	No	3.16	1	52.3039	49	1	2.95688	1	PD	CMF
1435	N	Y	Y	N	mastectomy	48	49.4155	pre	pT2+unknown	N>3	M0	Poor	ILC	Positive	Positive	Negative	Yes	No	2.87	1	13	15	1	8.04928	1	SD>6m	NA
1436	N	Y	N	Y	mastectomy	51	52.731	post	pT2+unknown	N>3	M0	Poor	IDC	Negative	Negative	Negative	No	Yes	2.06	1	9.69199	6	1	2.06982	1	SD<=6c	Anthracyclins
1437	N	Y	N	N	mastectomy	71	NA	post	pT1	N>3	M0	Poor	NA	Positive	Positive	NA	Yes	No	3	0	NA	133	1	NA	NA	NA	NA
1438	N	Y	N	N	lumpectomy	47	NA	pre	pT1	N1-3	M0	Good+Moderate	NA	Negative	NA	Negative	Yes	No	2.21	0	NA	160	1	NA	NA	NA	NA
1439	N	Y	N	N	lumpectomy	56	NA	post	pT2+unknown	N1-3	M0	NA	IDC	Positive	Positive	Negative	No	Yes	1.95	0	NA	48	1	NA	NA	NA	NA
1440	N	Y	Y	N	lumpectomy	38	40.4627	pre	pT1	N1-3	M0	Poor	IDC	Positive	Positive	Negative	Yes	No	2.66	1	37	24	1	7.85216	1	PR	NA
1441	N	Y	N	N	lumpectomy	56	NA	post	pT2+unknown	N>3	M0	Poor	IDC	Positive	NA	Negative	No	Yes	3.64	0	NA	83	0	NA	NA	NA	NA
1442	N	Y	N	N	mastectomy	49	NA	post	pT2+unknown	N>3	M0	Poor	IDC	Positive	Positive	Negative	Yes	No	3.17	0	NA	71	0	NA	NA	NA	NA
1443	N	Y	Y	N	mastectomy	32	33.4593	pre	pT2+unknown	N>3	M0	Poor	NA	Positive	Positive	Negative	Yes	No	1.22	1	6	6	1	5.68378	1	SD<=6m	NA
1444	N	Y	N	N	lumpectomy	32	NA	pre	pT1	N1-3	M0	Good+Moderate	IDC	Positive	Positive	Negative	Yes	No	1.67	0	NA	140	1	NA	NA	NA	NA
1445	N	Y	Y	N	mastectomy	45	51.7153	pre	pT2+unknown	N>3	M0	Good+Moderate	IDC	Positive	Positive	Negative	Yes	No	2.26	1	27	78	1	3.25257	1	PD	NA
1446	N	Y	N	N	mastectomy	67	NA	post	pT2+unknown	N>3	M0	Good+Moderate	IDC	Positive	Negative	Positive	No	Yes	3.44	1	NA	4	1	NA	NA	NA	NA
1447	N	Y	N	N	lumpectomy	49	52.512	pre	pT2+unknown	N>3	M0	Poor	IDC	Negative	Negative	Positive	Yes	No	4.42	1	NA	32	1	NA	NA	NA	NA
1448	N	Y	Y	N	mastectomy	40	43.0007	pre	pT2+unknown	N>3	M0	Good+Moderate	IDC	Positive	Positive	NA	Yes	No	3.16	1	34	33	1	6.83368	1	PR	NA
1449	N	Y	N	N	lumpectomy	52	NA	pre	pT1	N1-3	M0	NA	IDC	Positive	Positive	NA	Yes	No	2.16	0	NA	141	0	NA	NA	NA	NA
1450	N	Y	N	N	mastectomy	76	NA	post	pT1	N>3	M0	NA	IDC	Positive	Positive	Negative	No	Yes	1.47	1	NA	82	0	NA	NA	NA	NA
1451	N	Y	N	Y	lumpectomy	53	55.2443	pre	pT1	N1-3	M0	NA	IDC	Negative	Negative	Positive	Yes	No	2.8	1	5.74949	20	1	4.79671	1	PR	Anthracyclins
1452	N	Y	N	N	mastectomy	59	NA	post	pT1	N1-3	M0	NA	IDC	Positive	Positive	NA	Yes	No	3.37	0	NA	160	0	NA	NA	NA	NA
1453	N	Y	N	N	mastectomy	78	NA	post	pT2+unknown	N1-3	M0	Poor	ILC	Positive	Positive	Negative	No	Yes	2.13	0	NA	106	0	NA	NA	NA	NA
1454	N	Y	N	Y	lumpectomy	41	47.5017	pre	pT1	N1-3	M0	Poor	IDC	Positive	Positive	Negative	Yes	No	1.28	0	20.6324	69	1	11.0021	0	PR	Anthracyclins
1455	N	Y	N	N	mastectomy	43	NA	pre	pT2+unknown	N>3	M0	NA	IDC	Negative	Negative	Negative	Yes	No	2.96	0	NA	73	0	NA	NA	NA	NA
1456	N	Y	N	Y	mastectomy	47	49.0869	pre	pT3+pT4	N1-3	M0	NA	ILC	Negative	Positive	Positive	Yes	No	2.61	1	12.8131	12	0	3.58111	1	SD<=6c	Anthracyclins
1457	N	Y	Y	N	lumpectomy	46	57.4319	pre	pT1	N1-3	M0	Good+Moderate	IDC	Positive	Positive	Negative	Yes	No	4.77	0	7	128	1	5.84805	1	SD<=6m	NA
1458	N	Y	N	N	mastectomy	48	NA	pre	pT3+pT4	N1-3	M0	Poor	IDC	Negative	Negative	Positive	Yes	No	1.8	0	NA	121	0	NA	NA	NA	NA
1459	N	Y	N	N	mastectomy	43	NA	pre	pT1	N1-3	M0	Poor	IDC	Positive	Negative	Positive	Yes	No	2.42	0	NA	64	0	NA	NA	NA	NA
1460	N	Y	N	N	lumpectomy	30	NA	pre	pT2+unknown	N1-3	M0	Poor	other	Positive	Positive	Negative	Yes	No	3.1	1	NA	159	0	NA	NA	NA	NA
1461	N	Y	N	N	mastectomy	61	NA	post	pT2+unknown	N1-3	M0	Good+Moderate	ILC	Positive	Positive	Negative	Yes	No	3.77	0	NA	158	0	NA	NA	NA	NA
1462	N	Y	N	Y	lumpectomy	42	43.7947	pre	pT2+unknown	N1-3	M0	NA	IDC	Positive	Positive	NA	Yes	No	2.26	1	7.98357	17	1	0.821355	1	PD	CMF
1463	N	Y	Y	N	mastectomy	54	63.8357	pre	pT2+unknown	N1-3	M0	Poor	IDC	Positive	Positive	Negative	Yes	No	3.17	0	60	115	1	25.8891	1	SD>6m	NA
1464	N	Y	N	Y	mastectomy	43	44.9637	pre	pT2+unknown	N>3	M0	Poor	IDC	Negative	Negative	Negative	Yes	No	3.11	1	9.92197	12	1	6.50513	1	PR	Anthracyclins
1465	N	Y	N	Y	lumpectomy	63	65.4538	post	pT2+unknown	N1-3	M0	Good+Moderate	IDC	Positive	Negative	NA	No	Yes	2.38	1	24.115	22	1	10.6078	0	SD>6c	Anthracyclins
1466	N	Y	N	N	mastectomy	60	NA	post	pT2+unknown	N>3	M0	NA	IDC	Positive	Positive	Negative	No	Yes	2.32	0	NA	70	0	NA	NA	NA	NA
1467	N	Y	N	N	mastectomy	70	NA	post	pT1	N>3	M0	Poor	IDC	Positive	Positive	NA	No	Yes	1.82	1	NA	71	0	NA	NA	NA	NA
1468	N	Y	N	N	lumpectomy	51	NA	pre	pT2+unknown	N1-3	M0	NA	IDC	Positive	Positive	Negative	Yes	No	1.21	0	NA	40	0	NA	NA	NA	NA
1469	N	Y	N	Y	mastectomy	48	52.0958	pre	pT2+unknown	N>3	M0	NA	ILC	Positive	Positive	Positive	No	Yes	1.72	1	11.4661	41	1	5.5154	0	SD<=6c	Anthracyclins
1470	N	Y	N	Y	mastectomy	45	50.0725	pre	pT1	N>3	M0	Poor	IDC	Negative	Negative	NA	Yes	No	1.65	1	26.0862	51	1	10.2793	0	SD>6c	Anthracyclins
1471	N	Y	N	Y	mastectomy	55	56.6105	pre	pT3+pT4	N>3	M0	Poor	other	Negative	Negative	Negative	No	Yes	1.39	1	7.19507	18	1	5.05955	1	SD>6c	Anthracyclins
1472	N	Y	Y	N	lumpectomy	49	53.5442	pre	pT2+unknown	N>3	M0	NA	ILC	Positive	Positive	Negative	Yes	No	2.64	1	14	49	1	9.95482	1	SD>6m	NA
1473	N	Y	N	N	mastectomy	76	NA	post	pT2+unknown	N>3	M0	NA	ILC	Positive	Positive	Negative	No	Yes	1.91	0	NA	86	0	NA	NA	NA	NA
1474	N	Y	N	N	mastectomy	78	NA	post	pT3+pT4	N1-3	M0	Good+Moderate	IDC	Positive	Positive	NA	No	Yes	3.15	1	NA	58	0	NA	NA	NA	NA
1475	N	Y	N	N	mastectomy	72	NA	post	pT3+pT4	N1-3	M0	NA	IDC	Positive	Positive	Negative	No	Yes	2.45	1	NA	30	1	NA	NA	NA	NA
1476	N	Y	N	N	lumpectomy	55	NA	pre	pT1	N1-3	M0	Good+Moderate	IDC	Positive	NA	Negative	No	Yes	3.69	0	NA	133	0	NA	NA	NA	NA
1477	N	Y	N	Y	lumpectomy	57	58.2368	post	pT2+unknown	N>3	M0	Poor	IDC	Negative	NA	Negative	No	Yes	2.37	1	21.3881	7	1	5.97536	0	PR	Anthracyclins
1478	N	Y	N	N	lumpectomy	51	NA	pre	pT1	N1-3	M0	Poor	NA	Positive	NA	Negative	No	Yes	2.8	0	NA	174	0	NA	NA	NA	NA
1479	N	Y	N	N	mastectomy	50	NA	pre	pT2+unknown	N1-3	M0	Good+Moderate	IDC	Negative	NA	NA	Yes	No	0.94	1	NA	35	1	NA	NA	NA	NA
1480	N	Y	N	Y	mastectomy	47	50.6749	pre	pT3+pT4	N1-3	M0	NA	IDC	Negative	Negative	NA	Yes	No	3.09	1	11.9589	42	1	2.2998	1	PD	Anthracyclins
1481	N	Y	N	Y	lumpectomy	55	56.3012	post	pT1	N1-3	M0	Poor	IDC	Negative	NA	Negative	No	Yes	2.42	1	5.19097	13	1	3.90965	1	SD<=6c	Anthracyclins
1482	N	Y	N	N	mastectomy	29	NA	pre	pT2+unknown	N>3	M0	Poor	IDC	Positive	Negative	Positive	Yes	No	2.44	0	NA	199	0	NA	NA	NA	NA
1483	N	Y	N	N	mastectomy	37	NA	pre	pT1	N1-3	M0	NA	ILC	Negative	Positive	NA	Yes	No	3.24	1	NA	18	1	NA	NA	NA	NA
1484	N	Y	N	Y	mastectomy	68	70.8173	post	pT2+unknown	N>3	M0	Poor	IDC	Negative	Negative	Negative	No	Yes	1.82	1	17.7084	22	1	7.35524	0	PR	Anthracyclins
1485	N	Y	N	N	mastectomy	44	NA	pre	pT2+unknown	N>3	M0	NA	IDC	Positive	Positive	Negative	Yes	No	2.08	0	NA	26	0	NA	NA	NA	NA
1486	N	Y	N	N	mastectomy	35	NA	pre	pT1	N>3	M0	Good+Moderate	IDC	Positive	NA	Negative	Yes	No	3.26	0	NA	86	0	NA	NA	NA	NA
1487	N	Y	N	N	lumpectomy	45	NA	pre	pT1	N1-3	M0	Poor	IDC	Negative	NA	Negative	Yes	No	1.57	0	NA	116	0	NA	NA	NA	NA
1488	N	Y	N	Y	mastectomy	51	53.2101	pre	pT2+unknown	N1-3	M0	NA	ILC	Positive	Positive	NA	No	Yes	2.09	0	49.7084	14	1	6.13963	0	SD>6c	Anthracyclins
1489	N	Y	N	N	lumpectomy	46	NA	pre	pT2+unknown	N>3	M0	Poor	IDC	Positive	Positive	Negative	Yes	No	1.63	1	NA	38	1	NA	NA	NA	NA
1490	N	Y	N	N	lumpectomy	64	NA	post	pT3+pT4	N1-3	M0	NA	IDC	Positive	Negative	Negative	No	Yes	5.29	0	NA	186	0	NA	NA	NA	NA
1491	N	Y	N	N	lumpectomy	49	NA	pre	pT1	N1-3	M0	Poor	NA	Positive	Positive	NA	Yes	No	2.57	0	NA	93	0	NA	NA	NA	NA
1492	N	Y	N	Y	lumpectomy	51	59.3128	pre	pT1	N1-3	M0	Poor	ILC	Positive	Positive	Negative	No	Yes	1.69	1	43.8604	95	1	6.04107	0	SD>6c	Anthracyclins
1493	N	Y	N	N	lumpectomy	46	NA	pre	pT2+unknown	N1-3	M0	Poor	IDC	Positive	Positive	Negative	Yes	No	1.9	0	NA	153	0	NA	NA	NA	NA
1494	N	Y	N	Y	mastectomy	47	52.6324	pre	pT2+unknown	N>3	M0	Poor	IDC	Positive	Negative	Negative	Yes	No	1.8	1	112.526	65	1	6.17248	0	PR	Anthracyclins
1495	N	Y	N	N	lumpectomy	41	NA	pre	pT2+unknown	N1-3	M0	Poor	IDC	Negative	Positive	Negative	Yes	No	2.88	0	NA	216	0	NA	NA	NA	NA
1496	N	Y	N	N	mastectomy	45	NA	pre	pT3+pT4	N>3	M0	Good+Moderate	NA	Negative	NA	Positive	Yes	No	2.21	1	NA	26	1	NA	NA	NA	NA
1497	N	Y	Y	N	mastectomy	35	38.1109	pre	pT2+unknown	N1-3	M0	NA	other	Positive	Positive	Negative	Yes	No	3.04	1	34	30	1	8.24641	1	SD>6m	NA
1498	N	Y	N	N	mastectomy	39	NA	pre	pT2+unknown	N1-3	M0	Good+Moderate	IDC	Positive	NA	Negative	Yes	No	2.13	1	NA	14	1	NA	NA	NA	NA
1499	N	Y	N	Y	lumpectomy	48	63.5702	pre	pT1	N1-3	M0	Poor	IDC	Positive	Negative	Positive	Yes	No	2.27	1	6.99795	59	0	6.23819	0	SD>6c	Anthracyclins
1500	N	Y	N	Y	mastectomy	69	70.2204	post	pT2+unknown	N1-3	M0	Good+Moderate	IDC	Negative	Negative	Negative	No	Yes	2.72	1	17.1827	13	1	0.722793	1	PD	CMF
1501	N	Y	N	N	mastectomy	63	NA	post	pT2+unknown	N>3	M0	Poor	NA	Positive	Positive	NA	No	Yes	1.82	1	NA	39	1	NA	NA	NA	NA
1502	N	Y	Y	N	mastectomy	45	49.0185	pre	pT2+unknown	N>3	M0	NA	ILC	Positive	Negative	NA	Yes	No	1.9	1	51	45	1	14.2259	1	PR	NA
1503	N	Y	Y	N	mastectomy	42	44.6626	pre	pT2+unknown	N1-3	M0	Poor	NA	Positive	Positive	Negative	Yes	No	3.62	1	33	29	1	15.9343	1	SD>6m	NA
1504	N	Y	Y	N	mastectomy	43	44.4052	pre	pT2+unknown	N>3	M0	Good+Moderate	NA	Positive	Positive	NA	Yes	No	1.66	1	23	11	1	11.7289	1	PR	NA
1505	N	Y	N	N	mastectomy	63	NA	post	pT1	N1-3	M0	Good+Moderate	IDC	Positive	Negative	Negative	No	Yes	4.48	0	NA	140	0	NA	NA	NA	NA
1506	N	Y	Y	N	mastectomy	56	61.3826	post	pT2+unknown	N1-3	M0	Good+Moderate	IDC	Positive	Positive	Negative	Yes	No	3.36	1	28	56	1	4.23819	1	PD	NA
1507	N	Y	Y	N	mastectomy	48	53.3498	pre	pT2+unknown	N>3	M0	Poor	NA	Positive	Negative	Negative	Yes	No	1.7	0	49	57	1	37.0267	0	SD>6m	NA
1508	N	Y	N	Y	mastectomy	32	NA	pre	pT2+unknown	N1-3	M0	Poor	IDC	Negative	Negative	Positive	Yes	No	2.54	1	10.5134	23	1	6.27515	1	SD>6c	CMF
1509	N	Y	N	N	mastectomy	53	NA	pre	pT2+unknown	N>3	M0	Poor	IDC	Negative	Positive	Positive	Yes	No	3.69	1	NA	69	1	NA	NA	NA	NA
1510	N	Y	N	Y	lumpectomy	39	39.822	pre	pT2+unknown	N>3	M0	Poor	NA	Negative	Negative	Negative	No	Yes	2.5	1	17.7741	7	1	11.5647	1	PR	Anthracyclins
1511	N	Y	N	N	mastectomy	37	NA	pre	pT2+unknown	N>3	M0	Poor	other	Positive	Positive	Negative	Yes	No	3.79	0	NA	249	0	NA	NA	NA	NA
1512	N	Y	N	N	mastectomy	70	NA	post	pT1	N>3	M0	NA	IDC	Positive	Positive	NA	No	Yes	3.37	0	NA	172	0	NA	NA	NA	NA
1513	N	Y	Y	N	mastectomy	57	59.3292	post	pT2+unknown	N1-3	M0	Poor	IDC	Positive	Positive	Negative	Yes	No	1.26	1	37	19	1	16.3285	1	SD>6m	NA
1514	N	Y	Y	N	mastectomy	48	53.7002	pre	pT2+unknown	N1-3	M0	Poor	ILC	Positive	Positive	NA	Yes	No	1.9	0	22	66	1	22.4723	1	SD>6m	NA
1515	N	Y	N	Y	mastectomy	61	62.0041	post	pT3+pT4	N>3	M0	Poor	IDC	Positive	Positive	Positive	No	Yes	2.73	1	7.78645	10	1	1.37988	1	PD	CMF
1516	N	Y	N	Y	mastectomy	29	34.6612	pre	pT3+pT4	N>3	M0	Poor	IDC	Positive	Negative	Negative	Yes	No	1.05	1	11.6304	61	1	1.37988	1	PD	CMF
1517	N	Y	N	N	mastectomy	55	NA	post	pT2+unknown	N1-3	M0	Poor	NA	Positive	Positive	Positive	No	Yes	3.93	1	NA	10	1	NA	NA	NA	NA
1518	N	Y	N	N	lumpectomy	52	NA	pre	pT1	N1-3	M0	Poor	IDC	Positive	Positive	Negative	Yes	No	2.92	0	NA	127	1	NA	NA	NA	NA
1519	N	Y	N	Y	mastectomy	41	42.4121	pre	pT3+pT4	N>3	M0	NA	IDC	Positive	Positive	Negative	Yes	No	2.46	1	36.961	14	1	11.5277	0	PR	Anthracyclins
1520	N	Y	N	N	mastectomy	68	NA	post	pT3+pT4	N>3	M0	Good+Moderate	IDC	Positive	Positive	NA	No	Yes	3.15	1	NA	79	0	NA	NA	NA	NA
1521	N	Y	N	N	mastectomy	71	NA	post	pT3+pT4	N>3	M0	NA	ILC	Positive	Positive	Negative	No	Yes	2.02	1	NA	21	1	NA	NA	NA	NA
1522	N	Y	N	N	mastectomy	50	NA	pre	pT3+pT4	N>3	M0	Poor	ILC	Negative	Negative	Negative	Yes	No	3.42	1	NA	43	1	NA	NA	NA	NA
1523	N	Y	N	N	mastectomy	72	NA	post	pT1	N>3	M0	Good+Moderate	IDC	Positive	Negative	Negative	No	Yes	1.71	0	NA	58	0	NA	NA	NA	NA
1524	N	Y	N	N	mastectomy	58	NA	post	pT2+unknown	N>3	M0	Poor	IDC	Positive	Negative	Negative	No	Yes	3.04	0	NA	63	1	NA	NA	NA	NA
1525	N	Y	N	N	lumpectomy	64	NA	post	pT1	N>3	M0	Good+Moderate	IDC	Positive	Positive	Negative	No	Yes	3.77	0	NA	61	0	NA	NA	NA	NA
1526	N	Y	Y	N	mastectomy	44	45.7495	pre	pT2+unknown	N>3	M0	Poor	NA	Positive	NA	Positive	Yes	No	2.59	1	4	10	1	2.26694	1	PD	NA
1527	N	Y	N	Y	mastectomy	47	50.5845	pre	pT2+unknown	N1-3	M0	Poor	IDC	Negative	Negative	Positive	Yes	No	2.24	1	11.0062	42	1	4.36961	1	SD<=6c	CMF
1528	N	Y	N	N	lumpectomy	32	NA	pre	pT2+unknown	N1-3	M0	Good+Moderate	IDC	Positive	Positive	Negative	Yes	No	4.21	0	NA	213	0	NA	NA	NA	NA
1529	N	Y	N	N	mastectomy	49	NA	pre	pT2+unknown	N>3	M0	Good+Moderate	IDC	Positive	Positive	Negative	Yes	No	1.29	1	NA	128	0	NA	NA	NA	NA
1530	N	Y	N	Y	lumpectomy	49	52.2382	post	pT2+unknown	N>3	M0	Poor	IDC	Positive	Negative	Positive	No	Yes	1.04	1	12.3203	38	1	1.54415	1	PD	Anthracyclins
1531	N	Y	N	N	lumpectomy	63	NA	post	pT2+unknown	N>3	M0	NA	IDC	Positive	Positive	Negative	No	Yes	1.31	1	NA	123	1	NA	NA	NA	NA
1532	N	Y	N	N	lumpectomy	65	NA	post	pT2+unknown	N>3	M0	Poor	NA	Positive	Positive	Negative	No	Yes	4.27	0	NA	37	1	NA	NA	NA	NA
1533	N	Y	N	N	lumpectomy	56	NA	post	pT1	N1-3	M0	Good+Moderate	IDC	Positive	Positive	Negative	No	Yes	1.56	0	NA	67	0	NA	NA	NA	NA
1534	N	Y	N	N	mastectomy	49	NA	pre	pT1	N>3	M0	NA	IDC	Positive	Positive	Negative	Yes	No	3.37	0	NA	31	0	NA	NA	NA	NA
1535	N	Y	N	Y	mastectomy	55	57.473	post	pT2+unknown	N>3	M0	NA	IDC	Positive	Negative	Negative	No	Yes	2.48	1	37.3881	24	1	8.17659	0	PR	Anthracyclins
1536	N	Y	N	N	mastectomy	66	NA	post	pT2+unknown	N>3	M0	NA	IDC	Positive	Positive	Negative	No	Yes	3.72	1	NA	15	1	NA	NA	NA	NA
1537	N	Y	N	N	mastectomy	58	NA	post	pT2+unknown	N>3	M0	Poor	IDC	Negative	Positive	Negative	No	Yes	0.66	1	NA	6	1	NA	NA	NA	NA
1538	N	Y	N	N	mastectomy	48	NA	pre	pT2+unknown	N>3	M0	Poor	IDC	Positive	Positive	Negative	Yes	No	1.55	0	NA	118	0	NA	NA	NA	NA
1539	N	Y	N	Y	lumpectomy	54	55.2197	post	pT1	N1-3	M0	Poor	IDC	Negative	Negative	Negative	No	Yes	3.15	1	7.35934	8	1	2.06982	1	PD	Anthracyclins
1540	N	Y	N	N	mastectomy	23	NA	pre	pT2+unknown	N>3	M0	Poor	IDC	Positive	Negative	Negative	Yes	No	4.24	0	NA	54	0	NA	NA	NA	NA
1541	N	Y	N	Y	mastectomy	56	57.4812	post	pT3+pT4	N>3	M0	Poor	NA	Negative	Negative	Negative	No	Yes	1.77	1	20.271	6	1	9.12936	0	SD>6c	Anthracyclins
1542	N	Y	N	Y	mastectomy	53	55.8248	post	pT2+unknown	N1-3	M0	Poor	IDC	Positive	Positive	Negative	No	Yes	1.73	1	12.4846	19	1	3.44969	1	SD<=6c	Anthracyclins
1543	N	Y	N	N	mastectomy	61	NA	post	pT2+unknown	N>3	M0	NA	ILC	Positive	Negative	NA	No	Yes	2.94	1	NA	70	0	NA	NA	NA	NA
1544	N	Y	N	N	lumpectomy	67	NA	post	pT2+unknown	N1-3	M0	NA	IDC	Positive	Positive	Negative	No	Yes	1.96	0	NA	120	0	NA	NA	NA	NA
1545	N	Y	N	Y	mastectomy	41	42.9158	pre	pT3+pT4	N>3	M0	NA	IDC	Negative	Positive	NA	Yes	No	2.82	1	6.63655	15	1	2.56263	1	PD	Anthracyclins
1546	N	Y	N	N	mastectomy	38	NA	pre	pT2+unknown	N>3	M0	Poor	NA	Negative	Negative	Positive	Yes	No	2.91	1	NA	10	1	NA	NA	NA	NA
1547	N	Y	N	N	lumpectomy	53	NA	pre	pT2+unknown	N1-3	M0	NA	IDC	Negative	Negative	Negative	Yes	No	2.72	1	NA	73	0	NA	NA	NA	NA
1548	N	Y	N	Y	mastectomy	37	40.1752	pre	pT2+unknown	N>3	M0	Poor	NA	Positive	NA	Positive	Yes	Yes	2.57	1	11.4333	30	1	9.42505	0	SD>6c	Anthracyclins
1549	N	Y	N	N	mastectomy	46	NA	pre	pT1	N1-3	M0	Good+Moderate	other	Positive	Positive	Negative	Yes	No	3.72	0	NA	100	0	NA	NA	NA	NA
1550	N	Y	N	N	mastectomy	47	NA	post	pT2+unknown	N>3	M0	Poor	IDC	Positive	Negative	NA	Yes	No	2.4	0	NA	174	0	NA	NA	NA	NA
1551	N	Y	Y	N	mastectomy	42	45.9494	pre	pT3+pT4	N1-3	M0	NA	ILC	Positive	Positive	Negative	Yes	No	5.18	1	36	36	1	4.33676	1	PD	NA
1552	N	Y	N	N	mastectomy	40	NA	pre	pT1	N1-3	M0	Poor	IDC	Negative	Negative	Positive	Yes	No	3.72	0	NA	119	0	NA	NA	NA	NA
1553	N	Y	Y	N	lumpectomy	53	55.1047	pre	pT2+unknown	N1-3	M0	Good+Moderate	IDC	Positive	NA	Negative	Yes	No	0.45	1	36	23	1	14.1602	1	SD>6m	NA
1554	N	Y	N	N	mastectomy	42	NA	pre	pT2+unknown	N1-3	M0	NA	ILC	Positive	Positive	Negative	Yes	No	4.27	1	NA	128	1	NA	NA	NA	NA
1555	N	Y	Y	N	mastectomy	38	40.6516	pre	pT2+unknown	N1-3	M0	NA	IDC	Positive	Positive	NA	Yes	No	4.59	1	34	23	1	6.76797	1	PR	NA
1556	N	Y	N	N	lumpectomy	45	NA	pre	pT1	N1-3	M0	Poor	IDC	Positive	NA	NA	Yes	No	2.54	0	NA	198	0	NA	NA	NA	NA
1557	N	Y	N	N	mastectomy	73	NA	post	pT2+unknown	N>3	M0	NA	IDC	Positive	Positive	Positive	No	Yes	2.11	0	NA	103	0	NA	NA	NA	NA
1558	N	Y	N	N	mastectomy	67	NA	post	pT2+unknown	N>3	M0	Poor	IDC	Positive	Positive	Negative	No	Yes	3.74	1	NA	40	0	NA	NA	NA	NA
1559	N	Y	N	Y	mastectomy	69	70.4832	post	pT2+unknown	N1-3	M0	Poor	IDC	Positive	Positive	Negative	No	Yes	2.23	1	16.5914	6	1	11.0062	1	PR	CMF
1560	N	Y	N	N	lumpectomy	45	NA	pre	pT1	N1-3	M0	Poor	NA	Negative	Positive	Positive	Yes	No	2.18	0	NA	126	0	NA	NA	NA	NA
1561	N	Y	N	N	mastectomy	52	NA	pre	pT1	N1-3	M0	Poor	IDC	Positive	Positive	NA	Yes	No	1.42	0	NA	155	0	NA	NA	NA	NA
1562	N	Y	N	Y	lumpectomy	39	40.9008	pre	pT2+unknown	N1-3	M0	Poor	IDC	Negative	Negative	Negative	Yes	No	2.95	1	5.61807	18	1	3.64682	1	PR	Anthracyclins
1563	N	Y	Y	N	lumpectomy	44	50.3546	pre	pT2+unknown	N1-3	M0	NA	NA	Positive	Positive	NA	Yes	No	2.42	1	13	63	0	3.5154	1	PD	NA
1564	N	Y	N	N	mastectomy	52	NA	pre	pT3+pT4	N>3	M0	Poor	other	Positive	Positive	NA	Yes	No	4.36	1	NA	15	0	NA	NA	NA	NA
1565	N	Y	N	N	mastectomy	41	NA	pre	pT2+unknown	N1-3	M0	NA	IDC	Positive	Positive	NA	Yes	No	3.08	0	NA	78	0	NA	NA	NA	NA
1566	N	Y	N	N	mastectomy	46	NA	pre	pT3+pT4	N>3	M0	Poor	IDC	Positive	Positive	NA	Yes	No	2.4	0	NA	135	0	NA	NA	NA	NA
1567	N	Y	N	N	mastectomy	86	NA	post	pT3+pT4	N1-3	M0	Poor	NA	Positive	Positive	Negative	No	Yes	2.37	0	NA	70	1	NA	NA	NA	NA
1568	N	Y	N	N	mastectomy	48	NA	pre	pT1	N1-3	M0	NA	other	Positive	Positive	Negative	Yes	No	3	0	NA	96	1	NA	NA	NA	NA
1569	N	Y	N	N	mastectomy	51	NA	pre	pT1	N1-3	M0	Good+Moderate	IDC	Negative	Positive	Negative	Yes	No	3.04	1	NA	53	0	NA	NA	NA	NA
1570	N	Y	N	N	mastectomy	60	NA	post	pT2+unknown	N1-3	M0	Poor	IDC	Positive	Negative	Negative	No	Yes	3.24	1	NA	10	1	NA	NA	NA	NA
1571	N	Y	N	N	lumpectomy	54	NA	post	pT1	N1-3	M0	Poor	ILC	Negative	Negative	Negative	Yes	No	4.36	0	NA	142	1	NA	NA	NA	NA
1572	N	Y	N	N	mastectomy	49	NA	pre	pT2+unknown	N>3	M0	Poor	IDC	Positive	Positive	Positive	Yes	No	2.45	0	NA	142	0	NA	NA	NA	NA
1573	N	Y	N	Y	lumpectomy	51	51.6632	post	pT1	N>3	M0	Poor	IDC	Negative	Negative	NA	No	Yes	1.35	1	8.24641	6	1	1.37988	1	PD	Anthracyclins
1574	N	Y	N	N	lumpectomy	66	NA	post	pT1	N1-3	M0	Poor	IDC	Positive	Negative	NA	No	Yes	3.96	0	NA	102	0	NA	NA	NA	NA
1575	N	Y	Y	N	mastectomy	51	56.2519	pre	pT3+pT4	N>3	M0	Poor	IDC	Positive	Positive	Negative	Yes	No	2.5	1	55	27	0	34.2012	1	SD>6m	NA
1576	N	Y	N	N	lumpectomy	62	NA	post	pT1	N>3	M0	Poor	NA	Positive	Positive	Negative	No	Yes	2.34	1	NA	35	1	NA	NA	NA	NA
1577	N	Y	Y	N	mastectomy	51	54.8665	pre	pT3+pT4	N>3	M0	NA	ILC	Positive	Positive	Negative	Yes	No	2.02	1	28	40	1	6.96509	1	SD>6m	NA
1578	N	Y	N	Y	mastectomy	58	59.4059	post	pT3+pT4	N1-3	M0	Poor	IDC	Positive	Negative	Positive	No	Yes	1.88	1	14.7515	12	1	2.3655	1	PD	CMF
1579	N	Y	N	N	mastectomy	49	NA	pre	pT1	N1-3	M0	Poor	IDC	Positive	Positive	NA	Yes	No	4.48	0	NA	201	0	NA	NA	NA	NA
1580	N	Y	Y	N	mastectomy	51	59.5483	pre	pT2+unknown	N>3	M0	NA	IDC	Positive	Positive	Negative	Yes	No	2.18	1	36	100	1	8.87064	1	SD>6m	NA
1581	N	Y	N	N	mastectomy	42	NA	pre	pT3+pT4	N>3	M0	Poor	IDC	Positive	Positive	Negative	Yes	No	2.5	1	NA	49	1	NA	NA	NA	NA
1582	N	Y	N	Y	mastectomy	51	52.1807	post	pT1	N>3	M0	NA	IDC	Positive	Positive	Positive	No	Yes	2.79	1	12.0246	5	1	10.5092	0	SD>6c	Anthracyclins
1583	N	Y	N	N	lumpectomy	36	NA	pre	pT1	N>3	M0	Poor	IDC	Positive	Positive	Negative	Yes	No	3.15	1	NA	219	1	NA	NA	NA	NA
1584	N	Y	N	N	mastectomy	67	NA	post	pT2+unknown	N1-3	M0	Poor	IDC	Positive	Negative	Positive	No	Yes	3.69	0	NA	106	0	NA	NA	NA	NA
1585	N	Y	N	Y	lumpectomy	37	39.0363	pre	pT1	N1-3	M0	Poor	IDC	Negative	Negative	Negative	Yes	No	2.76	1	10.6776	17	1	2.06982	1	PD	Anthracyclins
1586	N	Y	N	N	mastectomy	74	NA	post	pT2+unknown	N1-3	M0	NA	IDC	Positive	Negative	NA	No	Yes	2.56	1	NA	32	1	NA	NA	NA	NA
1587	N	Y	N	Y	lumpectomy	37	40.6407	pre	pT2+unknown	N1-3	M0	Poor	NA	Positive	Positive	Negative	Yes	No	1.37	1	10.7762	21	0	4.79261	0	PR	Anthracyclins
1588	N	Y	N	N	lumpectomy	37	NA	pre	pT1	N1-3	M0	Good+Moderate	other	Negative	Negative	Negative	Yes	No	2.06	1	NA	318	0	NA	NA	NA	NA
1589	N	Y	N	N	mastectomy	47	NA	pre	pT2+unknown	N>3	M0	Poor	NA	Negative	Negative	Negative	Yes	No	1.96	0	NA	170	0	NA	NA	NA	NA
1590	N	Y	Y	N	mastectomy	55	57.2813	post	pT2+unknown	N>3	M0	NA	IDC	Positive	Positive	Negative	Yes	No	1.86	1	77	26	1	57.002	1	PR	NA
1591	N	Y	N	N	lumpectomy	40	NA	post	pT1	N>3	M0	NA	IDC	Positive	Positive	Negative	Yes	No	2.42	0	NA	115	1	NA	NA	NA	NA
1592	N	Y	Y	N	mastectomy	56	57.6947	post	pT2+unknown	N>3	M0	NA	NA	Positive	Negative	Negative	Yes	No	2.65	1	15	10	1	3.18686	1	PD	NA
1593	N	Y	N	N	lumpectomy	58	NA	post	pT1	N>3	M0	Poor	NA	Positive	Positive	NA	No	Yes	3.69	0	NA	134	0	NA	NA	NA	NA
1594	N	Y	Y	N	mastectomy	61	62.8775	post	pT2+unknown	N1-3	M0	NA	IDC	Positive	Negative	Negative	Yes	NA	2.66	1	35	20	1	15.9014	1	SD>6m	NA
1595	N	Y	Y	N	mastectomy	53	55.6331	pre	pT3+pT4	N>3	M0	Poor	IDC	Positive	Positive	Negative	Yes	No	3.01	1	8	22	1	1.41273	1	PD	NA
1596	N	Y	N	N	mastectomy	67	NA	post	pT1	N>3	M0	Poor	IDC	Positive	Positive	Positive	No	Yes	1.35	0	NA	129	0	NA	NA	NA	NA
1597	N	Y	N	N	lumpectomy	77	NA	post	pT1	N1-3	M0	Poor	ILC	Positive	Positive	Negative	No	Yes	3.02	1	NA	25	1	NA	NA	NA	NA
1598	N	Y	Y	N	lumpectomy	43	51.2361	pre	pT2+unknown	N1-3	M0	Good+Moderate	IDC	Positive	Positive	Negative	Yes	No	4.21	1	16	87	0	2.26694	1	PD	NA
1599	N	Y	N	N	mastectomy	29	NA	pre	pT3+pT4	N1-3	M0	NA	IDC	Negative	Negative	Negative	Yes	No	3.77	0	NA	110	0	NA	NA	NA	NA
1600	N	Y	N	N	mastectomy	59	NA	post	pT2+unknown	N>3	M0	NA	IDC	Positive	Positive	Negative	No	Yes	3.21	1	NA	50	1	NA	NA	NA	NA
1601	N	Y	N	N	lumpectomy	37	NA	pre	pT1	N1-3	M0	Poor	IDC	Positive	Positive	Negative	Yes	No	3.9	0	NA	62	0	NA	NA	NA	NA
1602	N	Y	N	Y	mastectomy	54	56.4052	post	pT3+pT4	N1-3	M0	Poor	IDC	Negative	Negative	NA	No	Yes	3.59	1	60.9446	54	1	6.96099	0	PR	Anthracyclins
1603	N	Y	N	N	mastectomy	46	NA	pre	pT2+unknown	N>3	M0	Good+Moderate	IDC	Positive	Negative	NA	Yes	No	2.68	0	NA	197	0	NA	NA	NA	NA
1604	N	Y	N	Y	mastectomy	62	63.0198	post	pT2+unknown	N>3	M0	Poor	IDC	Positive	Negative	Negative	No	Yes	3.38	1	23.655	10	1	13.3388	1	PR	Anthracyclins
1605	N	N	Y	N	mastectomy	70	71.2006	post	pT1	NA	M1	Poor	NA	Positive	Positive	NA	NA	NA	2.67	1	53	NA	NA	8.04928	1	PR	NA
1606	N	N	Y	N	mastectomy	56	59.2416	post	pT2+unknown	N1-3	M0	NA	NA	Positive	Positive	Negative	No	No	4.33	1	54	NA	NA	53.4866	1	SD>6m	NA
1607	N	N	Y	N	lumpectomy	61	63.7043	post	pT2+unknown	N1-3	M0	NA	ILC	Positive	Negative	Negative	No	No	2.62	1	34	NA	NA	6.01232	1	SD>6m	NA
1608	N	N	Y	N	lumpectomy	40	41.0623	pre	pT2+unknown	N>3	M1	Poor	IDC	Positive	Positive	Negative	NA	NA	3.68	1	12	NA	NA	0.887064	1	PD	NA
1609	N	N	Y	N	mastectomy	59	60.4545	post	pT3+pT4	N>3	M0	Poor	NA	Positive	Negative	Negative	No	No	2.32	1	14	NA	NA	6.63655	1	SD>6m	NA
1610	N	N	Y	N	mastectomy	82	85.1307	post	pT2+unknown	N1-3	M0	Poor	IDC	Positive	Positive	NA	No	No	2.28	1	1	NA	NA	1.28131	1	PD	NA
1611	N	N	Y	N	lumpectomy	78	82.1164	post	pT2+unknown	N>3	M0	Poor	NA	Positive	Positive	NA	No	No	2.16	0	23	NA	NA	18.9897	1	SD>6m	NA
1612	N	N	Y	N	lumpectomy	69	72.2464	post	pT2+unknown	N>3	M0	NA	IDC	Positive	Positive	Negative	No	No	5.04	1	48	NA	NA	21.7166	1	SD>6m	NA
1613	N	N	Y	N	mastectomy	76	80.9062	post	pT1	N>3	M0	NA	ILC	Positive	Positive	Negative	No	No	2.26	0	64	NA	NA	13.6016	1	SD>6m	NA
1614	N	N	Y	N	mastectomy	68	71.3101	post	pT1	N>3	M0	Poor	IDC	Positive	Positive	Negative	No	No	1.01	1	43	NA	NA	5.0924	1	SD<=6m	NA
1615	N	N	Y	N	mastectomy	62	65.1362	post	pT2+unknown	N1-3	M0	NA	IDC	Positive	Positive	Negative	No	No	1.72	1	86	NA	NA	43.7289	1	SD>6m	NA
1616	N	N	Y	N	mastectomy	51	52.3203	pre	pT2+unknown	N0	M0	NA	IDC	Positive	Positive	Negative	No	No	2.41	0	120	NA	NA	120.016	0	CR	NA
1617	N	N	Y	N	mastectomy	74	74.3135	post	pT2+unknown	N>3	M0	Poor	IDC	Positive	Negative	Positive	NA	NA	3.29	1	20	NA	NA	9.92197	1	SD>6m	NA
1618	N	N	Y	N	mastectomy	55	59.4333	pre	pT3+pT4	N>3	M0	Poor	IDC	Positive	Negative	Negative	No	No	1.55	1	20	NA	NA	8.24641	1	SD>6m	NA
1619	N	N	Y	N	lumpectomy	49	53.4346	pre	pT1	N1-3	M0	Poor	IDC	Positive	Positive	Positive	No	No	3.43	1	21	NA	NA	7.58932	1	SD>6m	NA
1620	N	N	Y	N	mastectomy	73	73.514	post	pT2+unknown	N>3	M0	Poor	IDC	Positive	Positive	Negative	No	No	0.54	1	2	NA	NA	1.80698	1	PD	NA
1621	N	N	Y	N	mastectomy	76	80.8487	post	pT2+unknown	N1-3	M0	NA	ILC	Positive	Positive	Negative	No	No	2.15	1	29	NA	NA	28.9774	0	SD>6m	NA
1622	N	N	Y	N	mastectomy	72	73.8426	post	pT2+unknown	N>3	M0	NA	ILC	Positive	Positive	Negative	No	No	1.32	1	16	NA	NA	3.77823	1	SD<=6m	NA
1623	N	N	Y	N	mastectomy	69	69.2895	post	pT2+unknown	N>3	M1	NA	IDC	Positive	Negative	Negative	NA	NA	2.98	1	53	NA	NA	25.8234	1	SD>6m	NA
1624	N	N	Y	N	mastectomy	60	63.3073	post	pT2+unknown	N>3	M0	Poor	ILC	Positive	Positive	Negative	No	No	2.94	1	53	NA	NA	8.54209	1	SD>6m	NA
1625	N	N	Y	N	mastectomy	73	74.0014	post	pT3+pT4	N>3	M1	Good+Moderate	IDC	Positive	Negative	Negative	NA	NA	2.84	0	26	NA	NA	4.92813	1	PD	NA
1626	N	N	Y	N	mastectomy	77	78.4339	post	pT3+pT4	N>3	M0	Poor	NA	Positive	Positive	Negative	No	No	2.55	1	21	NA	NA	0.62423	1	PD	NA
1627	N	N	Y	N	mastectomy	65	66.5161	post	pT3+pT4	N>3	M0	Good+Moderate	IDC	Positive	Positive	NA	No	No	4.58	1	59	NA	NA	35.1869	1	SD>6m	NA
1628	N	N	Y	N	mastectomy	80	81.1663	post	pT3+pT4	NA	M0	Good+Moderate	NA	Positive	Positive	Negative	No	No	1.4	1	61	NA	NA	48.4271	1	SD>6m	NA
1629	N	N	Y	N	mastectomy	51	54.3819	post	pT2+unknown	N>3	M0	Poor	IDC	Positive	Positive	Negative	No	No	2.58	1	44	NA	NA	15.9672	1	SD>6m	NA
1630	N	N	Y	N	lumpectomy	65	69.1636	post	pT2+unknown	N>3	M0	Poor	IDC	Positive	Positive	Negative	No	No	2.29	1	1	NA	NA	0.62423	1	PD	NA
1631	N	N	Y	N	lumpectomy	56	63.1129	post	pT2+unknown	N1-3	M0	NA	IDC	Positive	Positive	Negative	No	No	2.2	1	49	NA	NA	20.4682	1	PR	NA
1632	N	N	Y	N	mastectomy	80	80.5558	post	pT3+pT4	N1-3	M0	Poor	NA	Positive	Positive	NA	NA	NA	2.39	1	35	NA	NA	35.0226	1	CR	NA
1633	N	N	Y	N	mastectomy	68	68.8186	post	pT2+unknown	N>3	M1	Poor	IDC	Positive	Positive	Negative	NA	NA	1.56	1	45	NA	NA	30.3901	1	SD>6m	NA
1634	N	N	Y	N	mastectomy	75	75.3155	post	pT1	N>3	M1	Poor	IDC	Positive	Positive	NA	NA	NA	2.26	1	17	NA	NA	5.61807	1	PD	NA
1635	N	N	Y	N	lumpectomy	58	58.6174	post	pT2+unknown	NA	M1	Poor	IDC	Positive	Positive	Negative	NA	NA	3.85	1	7	NA	NA	2.00411	1	PD	NA
1636	N	N	Y	N	mastectomy	69	70.3217	post	pT3+pT4	N>3	M1	Poor	IDC	Positive	Positive	Negative	NA	NA	2.54	1	9	NA	NA	7.29363	1	SD>6m	NA
1637	N	N	Y	N	mastectomy	81	82.7023	post	pT2+unknown	N>3	M0	Good+Moderate	IDC	Positive	Positive	Negative	No	No	3.4	1	73	NA	NA	9.79055	1	SD>6m	NA
1638	N	N	Y	N	lumpectomy	67	68.9555	post	pT2+unknown	N1-3	M0	Poor	IDC	Positive	Negative	Negative	No	No	2.78	1	12	NA	NA	4.04107	1	PD	NA
1639	N	N	Y	N	mastectomy	41	45.2183	pre	pT3+pT4	N>3	M0	Poor	IDC	Positive	Positive	NA	No	No	1.31	1	41	NA	NA	19.3183	1	SD>6m	NA
1640	N	N	Y	N	mastectomy	61	65.2375	post	pT3+pT4	N1-3	M0	Good+Moderate	IDC	Positive	Positive	Negative	No	No	2.37	0	28	NA	NA	24.9363	1	PR	NA
1641	N	N	Y	N	lumpectomy	47	49.5113	pre	pT2+unknown	N>3	M0	Poor	IDC	Positive	Positive	NA	No	No	3.24	1	22	NA	NA	3.77823	1	SD<=6m	NA
1642	N	N	Y	N	mastectomy	65	69.4483	post	pT3+pT4	N>3	M0	NA	IDC	Positive	Positive	NA	No	No	4.31	1	24	NA	NA	19.5154	1	SD>6m	NA
1643	N	N	Y	N	lumpectomy	49	52.449	pre	pT2+unknown	N>3	M0	Poor	IDC	Positive	Positive	Negative	No	No	1.6	0	89	NA	NA	5.58522	1	SD<=6m	NA
1644	N	N	Y	N	lumpectomy	71	80.8542	post	pT1	N1-3	M0	Poor	IDC	Positive	Positive	NA	No	No	1.3	1	94	NA	NA	21.1253	1	PR	NA
1645	N	N	Y	N	mastectomy	73	75.6496	post	pT2+unknown	N1-3	M0	Poor	IDC	Positive	Positive	Negative	No	No	2.82	1	36	NA	NA	24.6078	1	SD>6m	NA
1646	N	N	Y	N	mastectomy	69	69.4976	post	pT3+pT4	N1-3	M1	Poor	IDC	Positive	Negative	NA	NA	NA	1.31	1	44	NA	NA	22.9979	1	SD>6m	NA
1647	N	N	Y	N	mastectomy	72	74.2396	post	pT2+unknown	N1-3	M0	NA	ILC	Positive	Positive	Negative	No	No	2.39	1	5	NA	NA	5.02669	1	PD	NA
1648	N	N	Y	N	mastectomy	58	63.5455	post	pT2+unknown	N1-3	M0	Poor	IDC	Positive	Positive	NA	No	No	3.11	0	95	NA	NA	29.8316	1	SD>6m	NA
1649	N	N	Y	N	mastectomy	53	54.6448	post	pT2+unknown	N>3	M0	Poor	IDC	Positive	Positive	Negative	No	No	2.87	1	4	NA	NA	0.985626	1	PD	NA
1650	N	N	Y	N	mastectomy	65	68.7036	post	pT1	N>3	M1	Poor	IDC	Positive	Positive	Negative	NA	NA	2.66	1	65	NA	NA	45.2403	1	SD>6m	NA
1651	N	N	Y	N	lumpectomy	55	65.3689	post	pT2+unknown	N1-3	M0	NA	IDC	Positive	Positive	Negative	No	No	1.22	1	42	NA	NA	35.5483	1	PR	NA
1652	N	N	Y	N	lumpectomy	43	44.3723	pre	pT2+unknown	N>3	M0	Poor	IDC	Positive	Positive	Negative	No	No	2.26	1	18	NA	NA	5.51951	1	SD<=6m	NA
1653	N	N	Y	N	lumpectomy	69	74.1547	post	pT2+unknown	N1-3	M0	Poor	IDC	Positive	NA	Negative	No	No	3.16	1	1	NA	NA	1.34702	1	PD	NA
1654	N	N	Y	N	mastectomy	63	64.6297	post	pT1	N>3	M0	Poor	IDC	Positive	Negative	Positive	No	No	4.77	0	24	NA	NA	3.61396	1	PD	NA
1655	N	N	Y	N	lumpectomy	62	69.9822	post	pT2+unknown	N1-3	M0	Poor	IDC	Positive	Positive	Negative	No	No	3.17	0	21	NA	NA	15.4086	1	SD>6m	NA
1656	N	N	Y	N	mastectomy	64	65.3361	post	pT2+unknown	N1-3	M0	Good+Moderate	IDC	Positive	Positive	Negative	No	No	2.64	1	62	NA	NA	7.75359	1	SD>6m	NA
1657	N	N	Y	N	mastectomy	74	74.4613	post	pT2+unknown	N>3	M1	Poor	IDC	Positive	Negative	Negative	NA	NA	3.04	1	29	NA	NA	19.1869	1	SD>6m	NA
1658	N	N	Y	N	mastectomy	53	56.0411	pre	pT2+unknown	N>3	M0	Poor	NA	Positive	Positive	Negative	No	No	1.9	1	30	NA	NA	14.6201	1	SD>6m	NA
1659	N	N	Y	N	mastectomy	64	67.2936	post	pT2+unknown	N1-3	M0	Poor	IDC	Positive	Positive	Negative	No	No	3.62	1	9	NA	NA	6.43942	1	SD>6m	NA
1660	N	N	Y	N	mastectomy	74	77.0486	post	pT2+unknown	N>3	M0	Poor	IDC	Positive	Negative	NA	No	No	1.66	1	35	NA	NA	19.3183	1	SD>6m	NA
1661	N	N	Y	N	mastectomy	55	57.8097	post	pT2+unknown	N>3	M0	NA	IDC	Positive	Positive	Negative	No	No	3.36	1	42	NA	NA	15.3429	1	PR	NA
1662	N	N	Y	N	mastectomy	39	40.9473	pre	pT2+unknown	N>3	M0	Poor	NA	Positive	Positive	NA	No	No	1.7	0	105	NA	NA	41.462	1	PR	NA
1663	N	N	Y	N	lumpectomy	47	47.3347	pre	pT2+unknown	NA	M1	Good+Moderate	IDC	Positive	Positive	Negative	NA	NA	1.26	1	30	NA	NA	3.77823	1	PD	NA
1664	N	N	Y	N	mastectomy	85	86.7351	post	pT2+unknown	N>3	M0	Poor	IDC	Positive	Negative	Positive	No	No	1.9	0	38	NA	NA	14.6858	1	SD>6m	NA
1665	N	N	Y	N	lumpectomy	68	68.2437	post	pT1	N0	M1	NA	ILC	Positive	Positive	Negative	NA	NA	2.59	1	46	NA	NA	5.38809	1	PD	NA
1666	N	N	Y	N	mastectomy	81	82.4257	post	pT2+unknown	N>3	M0	Poor	NA	Positive	Positive	Negative	No	No	5.18	1	8	NA	NA	6.01232	1	SD>6m	NA
1667	N	N	Y	N	mastectomy	68	73.1389	post	pT1	N1-3	M0	NA	ILC	Positive	Positive	NA	No	No	0.45	1	79	NA	NA	3.21971	0	SD<=6m	NA
1668	N	N	Y	N	mastectomy	56	56.8296	post	pT2+unknown	N1-3	M0	NA	IDC	Positive	Positive	NA	No	No	4.59	1	13	NA	NA	0.755647	1	PD	NA
1669	N	N	Y	N	lumpectomy	60	60.5859	post	pT2+unknown	N>3	M1	NA	ILC	Positive	Negative	Negative	NA	NA	2.42	1	40	NA	NA	23.0308	1	SD>6m	NA
1670	N	N	Y	N	mastectomy	57	61.514	post	pT1	N1-3	M0	Poor	IDC	Positive	Positive	Negative	No	No	2.5	1	103	NA	NA	14.5216	1	PR	NA
1671	N	N	Y	N	mastectomy	46	48.4463	pre	pT2+unknown	N>3	M0	Poor	IDC	Positive	Positive	Positive	No	No	2.02	1	44	NA	NA	6.34086	1	SD>6m	NA
1672	N	N	Y	N	mastectomy	49	50.2998	post	pT3+pT4	N>3	M0	Poor	NA	Positive	Negative	NA	No	No	2.18	1	10	NA	NA	2.98973	1	PD	NA
1673	N	N	Y	N	mastectomy	62	64.6598	post	pT2+unknown	N1-3	M0	NA	IDC	Positive	Positive	Negative	No	No	1.86	1	12	NA	NA	9.06776	1	SD>6m	NA
1674	N	N	Y	N	lumpectomy	80	85.4949	post	pT1	NA	M0	Poor	NA	Positive	Positive	Negative	No	No	2.65	1	62	NA	NA	55.8522	1	PR	NA
1675	N	N	Y	N	lumpectomy	78	84.2957	post	pT2+unknown	N1-3	M0	Poor	IDC	Positive	Positive	NA	No	No	2.66	1	42	NA	NA	26.7433	1	SD>6m	NA
1676	N	N	Y	N	mastectomy	62	62.7871	post	pT3+pT4	N>3	M0	NA	IDC	Positive	Positive	Negative	No	No	3.01	1	23	NA	NA	3.67967	1	PD	NA
1677	N	N	Y	N	mastectomy	39	39.5373	post	pT2+unknown	N>3	M1	Poor	IDC	Positive	Positive	Negative	NA	NA	4.21	1	10	NA	NA	1.18275	1	PD	NA
1678	N	N	Y	N	mastectomy	72	74.527	post	pT2+unknown	N1-3	M0	Good+Moderate	IDC	Positive	Negative	Negative	No	No	2.02	1	9	NA	NA	0.919918	1	PD	NA
1679	N	N	Y	N	mastectomy	79	79.8713	post	pT3+pT4	N0	M1	NA	NA	Positive	Positive	Negative	NA	NA	1.56	1	17	NA	NA	12.9117	1	SD>6m	NA
1680	N	N	Y	N	lumpectomy	59	59.2717	post	pT2+unknown	N>3	M1	Poor	NA	Positive	Negative	NA	NA	NA	2.96	1	27	NA	NA	4.6653	1	SD<=6m	NA
1681	N	N	Y	N	lumpectomy	64	65.0897	post	pT3+pT4	N>3	M0	Poor	IDC	Positive	Positive	Negative	No	No	3.19	1	12	NA	NA	7.98357	1	SD>6m	NA
1682	N	N	Y	N	mastectomy	57	58.3956	post	pT2+unknown	N1-3	M0	Poor	IDC	Positive	Positive	Negative	No	No	1.33	1	59	NA	NA	14.0616	1	CR	NA
1683	N	N	Y	N	mastectomy	52	53.306	post	pT2+unknown	N>3	M0	NA	ILC	Positive	Positive	Negative	No	No	2.68	1	4	NA	NA	2.20123	1	PD	NA
1684	N	N	Y	N	mastectomy	72	72.1451	post	pT3+pT4	NA	M1	Poor	IDC	Positive	Negative	Negative	NA	NA	2.4	1	25	NA	NA	7.58932	1	SD>6m	NA
1685	N	N	Y	N	lumpectomy	42	42.0068	pre	pT2+unknown	NA	M1	Poor	IDC	Positive	Negative	Negative	NA	NA	1.99	1	5	NA	NA	4.92813	1	PD	NA
1686	N	N	Y	N	mastectomy	80	81.7495	post	pT2+unknown	N1-3	M0	Poor	NA	Positive	NA	Negative	No	No	2.33	0	35	NA	NA	21.3224	0	SD>6m	NA
1687	N	N	Y	N	mastectomy	64	69.6756	post	pT1	N>3	M0	Poor	IDC	Positive	Positive	Positive	No	No	0.53	1	60	NA	NA	1.34702	1	PD	NA
1688	N	N	Y	N	mastectomy	72	74.1821	post	pT2+unknown	N>3	M0	Poor	IDC	Positive	Positive	Positive	No	No	2.99	0	31	NA	NA	3.02259	1	PD	NA
1689	N	N	Y	N	mastectomy	61	64.4244	post	pT2+unknown	N>3	M0	Poor	IDC	Positive	Positive	NA	No	No	1.25	1	36	NA	NA	10.9733	1	SD>6m	NA
1690	N	N	Y	N	lumpectomy	64	64.8652	post	pT2+unknown	NA	M1	Poor	NA	Positive	Positive	Negative	NA	NA	1.58	1	58	NA	NA	41.1006	1	CR	NA
1691	N	N	Y	N	lumpectomy	64	64.9035	post	pT2+unknown	NA	M1	NA	IDC	Positive	Negative	Negative	NA	NA	2.76	1	3	NA	NA	2.06982	1	PD	NA
1692	N	N	Y	N	lumpectomy	64	64.4134	post	pT2+unknown	NA	M1	Poor	other	Positive	Positive	Negative	NA	NA	1	0	18	NA	NA	3.35113	1	PD	NA
1693	N	N	Y	N	lumpectomy	45	45.6016	post	pT1	NA	M1	Poor	IDC	Positive	Positive	Negative	NA	NA	0	0	63	NA	NA	6.6037	1	SD>6m	NA
1694	N	N	Y	N	mastectomy	67	68.7447	post	pT2+unknown	N1-3	M0	Poor	NA	Positive	NA	Negative	No	No	4.21	1	51	NA	NA	50.7269	0	PR	NA
1695	N	N	Y	N	lumpectomy	66	70.1848	post	pT2+unknown	N>3	M0	Poor	IDC	Positive	Positive	Negative	No	No	2.95	0	23	NA	NA	8.50924	1	PR	NA
1696	N	N	Y	N	mastectomy	53	56.9117	post	pT2+unknown	N>3	M0	NA	ILC	Positive	Negative	Negative	No	No	1.98	1	32	NA	NA	9.42916	1	PR	NA
1697	N	N	Y	N	mastectomy	54	55.499	post	pT2+unknown	N1-3	M1	NA	IDC	Positive	Positive	Negative	NA	NA	3.72	1	13	NA	NA	13.4374	1	SD>6m	NA
1698	N	N	Y	N	mastectomy	62	63.3977	post	pT2+unknown	N>3	M0	Poor	NA	Positive	Positive	Negative	No	No	3.57	0	11	NA	NA	6.63655	1	SD>6m	NA
1699	N	N	Y	N	mastectomy	57	57.2567	post	pT3+pT4	NA	M1	NA	ILC	Positive	Positive	Negative	NA	NA	2.52	1	16	NA	NA	6.30801	1	SD>6m	NA
1700	N	N	Y	N	mastectomy	55	61.1992	post	pT2+unknown	N>3	M0	Poor	IDC	Positive	Positive	NA	No	No	2.43	0	165	NA	NA	43.499	1	SD>6m	NA
1701	N	N	Y	N	lumpectomy	56	57.2923	post	pT3+pT4	N>3	M0	Poor	NA	Positive	Positive	Negative	No	No	2.46	1	31	NA	NA	14.0616	1	SD>6m	NA
1702	N	N	Y	N	mastectomy	74	74.5599	post	pT2+unknown	N>3	M1	Poor	ILC	Positive	Positive	Negative	NA	NA	1.64	1	59	NA	NA	13.3717	0	SD>6m	NA
1703	N	N	Y	N	lumpectomy	59	62.6968	post	pT1	N1-3	M0	Good+Moderate	NA	Positive	Positive	Negative	No	No	4.07	1	27	NA	NA	11.9918	1	SD>6m	NA
1704	N	N	Y	N	mastectomy	69	70.1027	post	pT2+unknown	N>3	M0	Poor	IDC	Positive	Negative	Positive	No	No	0.57	1	15	NA	NA	4.96099	1	SD<=6m	NA
1705	N	N	Y	N	lumpectomy	74	76.1068	post	pT3+pT4	N1-3	M0	Poor	IDC	Positive	Positive	Positive	No	No	2.54	0	17	NA	NA	11.7618	1	CR	NA
1706	N	N	Y	N	mastectomy	64	68.6325	post	pT2+unknown	N>3	M0	Good+Moderate	IDC	Positive	Positive	Negative	No	No	3.29	0	15	NA	NA	9.03491	1	SD>6m	NA
1707	N	N	Y	N	mastectomy	63	63.2964	post	pT3+pT4	NA	M1	Poor	NA	Positive	Positive	Negative	NA	NA	1.67	1	29	NA	NA	2.46407	1	PD	NA
1708	N	N	Y	N	mastectomy	70	75.2197	post	pT1	N1-3	M0	Poor	IDC	Positive	Positive	Negative	No	No	2.81	1	44	NA	NA	43.6632	0	CR	NA
1709	N	N	Y	N	mastectomy	76	76.1588	post	pT2+unknown	N>3	M1	Poor	NA	Positive	Positive	NA	NA	NA	2.04	1	47	NA	NA	21.6509	1	SD>6m	NA
1710	N	N	Y	N	mastectomy	72	74.0945	post	pT2+unknown	N1-3	M0	Good+Moderate	IDC	Positive	Positive	Negative	No	No	1.66	1	89	NA	NA	43.9918	1	PR	NA
1711	N	N	Y	N	mastectomy	63	66.1739	post	pT3+pT4	N>3	M0	Poor	NA	Positive	Positive	Negative	No	No	2.8	1	46	NA	NA	26.5791	1	SD>6m	NA
1712	N	N	Y	N	mastectomy	56	56.3176	post	pT3+pT4	N>3	M1	Poor	IDC	Positive	Positive	NA	NA	NA	3.65	1	11	NA	NA	3.18686	1	PD	NA
1713	N	N	Y	N	mastectomy	60	61.4648	post	pT2+unknown	N>3	M0	Poor	IDC	Positive	Negative	Negative	No	No	2.23	1	8	NA	NA	3.28542	1	PD	NA
1714	N	N	Y	N	lumpectomy	61	70.8528	post	pT2+unknown	N1-3	M0	Poor	IDC	Positive	Negative	Negative	No	No	2.92	1	10	NA	NA	9.69199	0	SD>6m	NA
1715	N	N	Y	N	mastectomy	69	70.1383	post	pT2+unknown	N>3	M0	Poor	NA	Positive	Negative	NA	No	No	1.94	1	18	NA	NA	18.4969	1	SD>6m	NA
1716	N	N	N	Y	mastectomy	36.5941	51.6523	pre	pT2+unknown	N0	M0	NA	IDC	Positive	Positive	Negative	Yes	No	1.48	1	4.20534	NA	NA	3.44969	1	SD<=6c	Anthracyclins
1717	N	N	N	Y	mastectomy	31.9233	31.9808	pre	pT3+pT4	N>3	M1	Poor	IDC	Negative	Negative	Negative	NA	NA	3.28	1	17.8398	NA	NA	12.1191	0	SD>6c	Anthracyclins
1718	N	N	N	Y	mastectomy	43.5072	43.5291	pre	pT2+unknown	N>3	M1	NA	ILC	Positive	Positive	Negative	NA	NA	2.03	1	29.6673	NA	NA	7.0924	0	SD>6c	Anthracyclins
1719	N	N	N	Y	mastectomy	50.1793	50.7899	pre	pT3+pT4	N1-3	M0	Poor	NA	Negative	Negative	Negative	No	No	2.21	1	13.7002	NA	NA	9.13347	1	PR	Anthracyclins
1720	N	N	N	Y	mastectomy	54.9213	55.3429	post	pT2+unknown	N>3	M0	Poor	IDC	Negative	Negative	NA	No	No	1.6	1	4.36961	NA	NA	2.10267	1	PD	CMF
1721	N	N	N	Y	mastectomy	40.3231	40.4408	pre	pT3+pT4	N>3	M1	Poor	NA	Negative	Negative	Positive	NA	NA	1.67	1	3.41684	NA	NA	2.23409	1	PD	CMF
1722	N	N	N	Y	lumpectomy	45.2019	45.3744	pre	pT3+pT4	NA	M1	NA	IDC	Negative	Negative	NA	NA	NA	0.64	1	17.6427	NA	NA	5.71253	0	PR	CMF
1723	N	N	N	Y	mastectomy	56.3231	60.6571	post	pT2+unknown	N>3	M0	Poor	IDC	Negative	Negative	NA	No	No	3.94	1	4.92813	NA	NA	1.37988	1	PD	CMF
1724	N	N	N	Y	lumpectomy	66.3546	66.82	post	pT1	N>3	M0	Poor	IDC	Negative	Negative	Negative	No	No	0.29	1	6.20944	NA	NA	6.20944	1	CR	CMF
1725	N	N	N	Y	mastectomy	60.0329	60.2355	post	pT3+pT4	NA	M1	NA	ILC	Positive	Positive	Negative	NA	NA	0.5	1	6.86653	NA	NA	2.2998	1	PD	CMF
1726	N	N	N	Y	mastectomy	44.1205	44.2847	pre	pT3+pT4	N0	M0	Poor	NA	Positive	NA	Negative	No	No	3.33	1	36.9938	NA	NA	10.9692	0	PR	CMF
1727	N	N	N	Y	lumpectomy	55.8877	57.5113	post	pT1	N>3	M0	NA	IDC	Negative	Negative	Negative	No	No	2.47	1	3.0883	NA	NA	3.0883	1	SD<=6c	CMF
1728	N	N	N	Y	lumpectomy	46.8008	49.0924	pre	pT1	N>3	M0	Good+Moderate	IDC	Positive	Positive	Negative	No	No	2.51	1	39.8522	NA	NA	9.0308	0	PR	CMF
1729	N	N	N	Y	mastectomy	47.6386	47.7262	pre	pT1	N>3	M1	Poor	IDC	Negative	Negative	NA	NA	NA	2.15	1	24.1478	NA	NA	9.19918	1	PR	Anthracyclins
1730	N	N	N	Y	lumpectomy	39.3785	39.3977	pre	pT2+unknown	N0	M1	Poor	NA	Negative	NA	NA	NA	NA	1.73	1	16.0657	NA	NA	8.37372	0	CR	Anthracyclins
1731	N	N	N	Y	lumpectomy	49.0459	49.3169	pre	pT2+unknown	N>3	M0	Poor	NA	Positive	Negative	Negative	No	No	1.85	1	28.5832	NA	NA	6.56674	0	CR	Anthracyclins
1732	N	N	N	Y	lumpectomy	51.0554	52.5311	pre	pT2+unknown	N>3	M0	NA	IDC	Negative	Positive	Negative	No	No	3.54	1	5.02669	NA	NA	3.64682	1	SD>6c	CMF
1733	N	N	N	Y	lumpectomy	45.5852	45.9165	pre	pT2+unknown	N>3	M0	Poor	IDC	NA	NA	Negative	No	No	1.18	1	4.96099	NA	NA	2.00411	1	PD	CMF
1734	N	N	N	Y	lumpectomy	59.6249	59.6496	post	pT2+unknown	NA	M1	Poor	IDC	Positive	Positive	Negative	NA	NA	1.81	1	24.115	NA	NA	4.13963	1	SD>6c	Anthracyclins
1735	N	N	N	Y	mastectomy	59.3812	59.8111	post	pT3+pT4	N>3	M0	Poor	ILC	Negative	Negative	Positive	No	No	1.53	1	7.88501	NA	NA	5.35524	1	SD>6c	CMF
1736	N	N	N	Y	mastectomy	61.3361	62.5791	post	pT2+unknown	N1-3	M0	Poor	NA	Negative	Negative	NA	No	No	2.52	0	25.9548	NA	NA	5.97947	1	SD<=6c	CMF
1737	N	N	N	Y	mastectomy	66.3518	69.2868	post	pT2+unknown	N>3	M0	Poor	NA	Negative	Negative	NA	No	No	2.52	1	22.7023	NA	NA	6.79671	0	PR	CMF
1738	N	N	N	Y	mastectomy	59.3456	59.6112	post	pT3+pT4	N>3	M0	NA	ILC	Negative	Negative	Positive	No	Yes	2.23	1	6.99795	NA	NA	2.98973	1	PD	Anthracyclins
1739	N	N	N	Y	mastectomy	72.0301	74.4997	post	pT2+unknown	N>3	M0	NA	ILC	Positive	Negative	Negative	No	No	2.14	1	4.20534	NA	NA	4.20534	1	NA	CMF
1740	N	N	N	Y	lumpectomy	45.2594	46.0315	pre	pT2+unknown	N>3	M0	NA	IDC	Positive	Positive	Positive	No	No	2.22	1	37.5852	NA	NA	6.59959	0	PR	CMF
1741	N	N	N	Y	mastectomy	62.4285	67.8522	post	pT1	N1-3	M0	Poor	other	Positive	Positive	Negative	No	No	2.68	1	51.4497	NA	NA	7.02669	0	PR	CMF
1742	N	N	N	Y	lumpectomy	46.0178	46.0643	pre	pT2+unknown	N>3	M1	Poor	IDC	Positive	Positive	Negative	NA	NA	2.05	1	33.0842	NA	NA	13.1704	0	SD>6c	CMF
1743	N	N	N	Y	mastectomy	50.5791	51.0938	pre	pT2+unknown	N>3	M0	Poor	NA	Negative	Negative	Negative	No	No	3.24	1	4.50103	NA	NA	3.54826	1	SD<=6c	CMF
1744	N	N	N	Y	lumpectomy	47.4497	47.5154	pre	pT3+pT4	N>3	M1	NA	IDC	Positive	Positive	Negative	NA	NA	1.66	1	153.199	NA	NA	1.37988	1	PD	CMF
1745	N	N	N	Y	mastectomy	56.3751	57.5633	post	pT3+pT4	N>3	M0	Poor	IDC	Negative	Negative	Positive	No	No	3.64	1	40.0493	NA	NA	12.3819	0	PR	CMF
1746	N	N	N	Y	lumpectomy	45.2786	53.5359	pre	pT1	N>3	M0	Poor	IDC	Positive	Positive	Negative	No	No	2.03	1	41.7249	NA	NA	6.56674	0	PR	Anthracyclins
1747	N	N	N	Y	mastectomy	48.1123	48.1889	pre	pT2+unknown	N>3	M1	NA	ILC	Positive	Positive	Negative	NA	NA	3.3	1	53.2567	NA	NA	9.16222	0	SD>6c	CMF
1748	N	N	N	Y	mastectomy	40.5886	40.6434	pre	pT2+unknown	N>3	M1	NA	IDC	Positive	Positive	Positive	NA	NA	1.63	0	24.2793	NA	NA	2.06982	1	PD	CMF
1749	N	N	N	Y	lumpectomy	57.8836	57.9576	post	pT2+unknown	NA	M1	Poor	IDC	Negative	Negative	NA	NA	NA	2.88	1	18.8583	NA	NA	1.1499	1	PD	CMF
1750	N	N	N	Y	lumpectomy	52.5229	53.8645	post	pT2+unknown	N1-3	M0	Poor	IDC	Negative	Negative	Negative	No	No	1.63	1	7.35934	NA	NA	5.42094	1	SD<=6c	CMF
1751	N	N	N	Y	mastectomy	48.2135	53.6016	pre	pT2+unknown	N0	M0	Poor	IDC	Negative	Negative	NA	No	No	3.57	1	10.0862	NA	NA	3.67967	1	PD	Anthracyclins
1752	N	N	N	Y	mastectomy	44.6954	44.8378	pre	pT2+unknown	N>3	M1	Poor	IDC	Negative	Negative	Negative	NA	NA	1.83	1	6.20944	NA	NA	5.0924	1	SD>6c	Anthracyclins
1753	N	N	N	Y	mastectomy	30.1629	31.2936	pre	pT2+unknown	N>3	M0	Good+Moderate	IDC	Negative	Negative	NA	No	No	2.48	1	19.614	NA	NA	6.00821	0	PR	Anthracyclins
1754	N	N	N	Y	mastectomy	67.0527	67.6988	post	pT2+unknown	N>3	M0	Poor	IDC	Positive	Positive	Negative	No	No	4.33	1	1.21561	NA	NA	1.21561	1	PD	CMF
1755	N	N	N	Y	mastectomy	67.2964	67.5017	post	pT3+pT4	N>3	M0	NA	IDC	Positive	Negative	NA	NA	NA	1.81	1	10.2177	NA	NA	3.21971	1	CR	CMF
1756	N	N	N	Y	mastectomy	43.5455	44.4873	pre	pT2+unknown	N>3	M0	NA	IDC	Negative	Negative	NA	No	No	2.64	0	21.4209	NA	NA	7.74949	0	SD>6c	CMF
